# Supplementary material for: Textile dual-band NFC-A4WP (13.56–6.78 MHz) combiner for wireless energy and data transmission for connected clothing
Source: Sci Rep. 2023 Apr 6;13:5613. doi: 10.1038/s41598-023-31832-0 (PMC10079655; doi:10.1038/s41598-023-31832-0)
Supplement: Supplementary file 1 — Supplementary Information 1. [file 41598_2023_31832_MOESM1_ESM.xlsx]

## Sheet: Dual combiner simulation data L
Freq. (Hz)	Freq. (MHz)	S21 - 1pF (dB)	S21 - 10pF (dB)	S21 - 26pF (dB)	S21 - 100pF (dB)	S21 - 1000pF (dB)
0.1	0	-226.524	-206.524	-198.224	-186.524	-166.524
20013.4	0.02	-120.497	-100.497	-92.1976	-80.4969	-60.495
40026.8	0.04	-114.476	-94.4764	-86.1767	-74.4756	-54.4679
60040.1	0.06	-110.954	-90.9542	-82.6545	-70.9525	-50.9352
80053.5	0.08	-108.455	-88.455	-80.155	-68.4519	-48.4212
100067	0.1	-106.517	-86.5163	-78.216	-66.5114	-46.4633
120080	0.12	-104.933	-84.932	-76.6313	-64.9249	-44.8556
140093	0.14	-103.593	-83.5923	-75.2911	-63.5826	-43.4881
160107	0.16	-102.433	-82.4316	-74.1298	-62.4189	-42.2953
180120	0.18	-101.409	-81.4075	-73.1052	-61.3915	-41.2346
200134	0.2	-100.493	-80.4912	-72.1882	-60.4715	-40.2773
220147	0.22	-99.6645	-79.6621	-71.3584	-59.6382	-39.4026
240160	0.24	-98.9078	-78.9049	-70.6004	-58.8765	-38.5953
260174	0.26	-98.2115	-78.2082	-69.9028	-58.1748	-37.8436
280187	0.28	-97.5667	-77.5628	-69.2565	-57.5241	-37.1387
300200	0.3	-96.9663	-76.9618	-68.6545	-56.9174	-36.4732
320214	0.32	-96.4044	-76.3994	-68.0909	-56.3488	-35.8412
340227	0.34	-95.8765	-75.8708	-67.5612	-55.8137	-35.2381
360240	0.36	-95.3786	-75.3722	-67.0614	-55.3081	-34.6598
380254	0.38	-94.9075	-74.9004	-66.5882	-54.8289	-34.1028
400267	0.4	-94.4604	-74.4525	-66.139	-54.3733	-33.5644
420280	0.42	-94.035	-74.0263	-65.7113	-53.9388	-33.0419
440294	0.44	-93.6292	-73.6196	-65.3031	-53.5236	-32.5332
460307	0.46	-93.2412	-73.2308	-64.9127	-53.1257	-32.0364
480320	0.48	-92.8697	-72.8583	-64.5385	-52.7438	-31.5497
500334	0.5	-92.5131	-72.5007	-64.1793	-52.3765	-31.0716
520347	0.52	-92.1704	-72.157	-63.8337	-52.0225	-30.6006
540360	0.54	-91.8404	-71.826	-63.5008	-51.6808	-30.1355
560374	0.56	-91.5223	-71.5068	-63.1797	-51.3505	-29.675
580387	0.58	-91.2152	-71.1985	-62.8694	-51.0307	-29.2181
600400	0.6	-90.9183	-70.9005	-62.5693	-50.7207	-28.7635
620414	0.62	-90.631	-70.612	-62.2786	-50.4199	-28.3104
640427	0.64	-90.3527	-70.3324	-61.9968	-50.1275	-27.8577
660440	0.66	-90.0828	-70.0612	-61.7233	-49.843	-27.4045
680454	0.68	-89.8208	-69.7979	-61.4575	-49.566	-26.9499
700467	0.7	-89.5662	-69.5419	-61.1991	-49.2959	-26.4928
720480	0.72	-89.3186	-69.2929	-60.9476	-49.0324	-26.0324
740494	0.74	-89.0777	-69.0505	-60.7026	-48.775	-25.5677
760507	0.76	-88.843	-68.8143	-60.4637	-48.5233	-25.0977
780520	0.78	-88.6142	-68.5841	-60.2307	-48.2772	-24.6215
800534	0.8	-88.3911	-68.3594	-60.0032	-48.0361	-24.1381
820547	0.82	-88.1734	-68.14	-59.7809	-47.7999	-23.6464
840560	0.84	-87.9607	-67.9256	-59.5636	-47.5683	-23.1455
860574	0.86	-87.7528	-67.7161	-59.351	-47.341	-22.634
880587	0.88	-87.5496	-67.5111	-59.1429	-47.1178	-22.1111
900600	0.9	-87.3508	-67.3105	-58.9391	-46.8985	-21.5754
920614	0.92	-87.1562	-67.1141	-58.7394	-46.6829	-21.0259
940627	0.94	-86.9656	-66.9217	-58.5436	-46.4708	-20.4614
960641	0.96	-86.7789	-66.733	-58.3515	-46.262	-19.881
980654	0.98	-86.5958	-66.548	-58.163	-46.0564	-19.2835
1000670	1	-86.4163	-66.3665	-57.9779	-45.8538	-18.6686
1020680	1.02	-86.2402	-66.1884	-57.7961	-45.654	-18.0359
1040690	1.04	-86.0673	-66.0134	-57.6174	-45.4569	-17.3861
1060710	1.06	-85.8976	-65.8416	-57.4417	-45.2625	-16.7208
1080720	1.08	-85.7309	-65.6727	-57.269	-45.0704	-16.0435
1100730	1.1	-85.5671	-65.5067	-57.099	-44.8807	-15.3599
1120750	1.12	-85.406	-65.3434	-56.9316	-44.6933	-14.6795
1140760	1.14	-85.2477	-65.1828	-56.7669	-44.5079	-14.0165
1160770	1.16	-85.0919	-65.0247	-56.6046	-44.3245	-13.3908
1180790	1.18	-84.9387	-64.8691	-56.4446	-44.1431	-12.8287
1200800	1.2	-84.7878	-64.7158	-56.287	-43.9635	-12.3612
1220810	1.22	-84.6393	-64.5649	-56.1316	-43.7856	-12.0199
1240830	1.24	-84.4931	-64.4161	-55.9783	-43.6094	-11.8305
1260840	1.26	-84.349	-64.2695	-55.827	-43.4347	-11.8054
1280850	1.28	-84.207	-64.1249	-55.6778	-43.2615	-11.9394
1300870	1.3	-84.0671	-63.9824	-55.5304	-43.0898	-12.2115
1320880	1.32	-83.9291	-63.8417	-55.3849	-42.9193	-12.5917
1340890	1.34	-83.793	-63.703	-55.2412	-42.7502	-13.0477
1360910	1.36	-83.6588	-63.566	-55.0992	-42.5822	-13.5509
1380920	1.38	-83.5264	-63.4308	-54.9589	-42.4154	-14.0785
1400930	1.4	-83.3957	-63.2973	-54.8201	-42.2496	-14.6138
1420950	1.42	-83.2668	-63.1654	-54.683	-42.0849	-15.1453
1440960	1.44	-83.1394	-63.0352	-54.5473	-41.9211	-15.6658
1460970	1.46	-83.0137	-62.9064	-54.4131	-41.7582	-16.1707
1480990	1.48	-82.8895	-62.7792	-54.2804	-41.5962	-16.6575
1501000	1.5	-82.7668	-62.6534	-54.149	-41.435	-17.1252
1521010	1.52	-82.6455	-62.5291	-54.0189	-41.2745	-17.5733
1541030	1.54	-82.5257	-62.4061	-53.8901	-41.1147	-18.0023
1561040	1.56	-82.4073	-62.2845	-53.7626	-40.9555	-18.4128
1581050	1.58	-82.2902	-62.1641	-53.6362	-40.7969	-18.8054
1601070	1.6	-82.1744	-62.0451	-53.5111	-40.6389	-19.1813
1621080	1.62	-82.0598	-61.9272	-53.387	-40.4814	-19.5412
1641090	1.64	-81.9466	-61.8106	-53.2641	-40.3243	-19.8862
1661110	1.66	-81.8345	-61.6951	-53.1423	-40.1676	-20.2171
1681120	1.68	-81.7236	-61.5807	-53.0215	-40.0113	-20.5348
1701130	1.7	-81.6138	-61.4674	-52.9016	-39.8553	-20.8401
1721150	1.72	-81.5052	-61.3553	-52.7828	-39.6996	-21.1337
1741160	1.74	-81.3977	-61.2441	-52.6649	-39.5442	-21.4165
1761170	1.76	-81.2912	-61.134	-52.548	-39.3889	-21.689
1781190	1.78	-81.1857	-61.0248	-52.4319	-39.2338	-21.9519
1801200	1.8	-81.0813	-60.9166	-52.3167	-39.0788	-22.2058
1821210	1.82	-80.9779	-60.8094	-52.2024	-38.9239	-22.4511
1841230	1.84	-80.8754	-60.7031	-52.0888	-38.769	-22.6884
1861240	1.86	-80.7738	-60.5976	-51.9761	-38.6142	-22.9181
1881250	1.88	-80.6732	-60.4931	-51.8641	-38.4593	-23.1406
1901270	1.9	-80.5735	-60.3894	-51.7529	-38.3043	-23.3564
1921280	1.92	-80.4746	-60.2865	-51.6424	-38.1492	-23.5658
1941290	1.94	-80.3766	-60.1844	-51.5326	-37.9939	-23.7691
1961310	1.96	-80.2795	-60.0831	-51.4236	-37.8384	-23.9666
1981320	1.98	-80.1831	-59.9826	-51.3151	-37.6827	-24.1586
2001330	2	-80.0876	-59.8828	-51.2073	-37.5268	-24.3455
2021350	2.02	-79.9928	-59.7838	-51.1002	-37.3705	-24.5274
2041360	2.04	-79.8988	-59.6855	-50.9937	-37.2139	-24.7046
2061370	2.06	-79.8056	-59.5879	-50.8877	-37.0568	-24.8773
2081390	2.08	-79.7131	-59.4909	-50.7823	-36.8994	-25.0457
2101400	2.1	-79.6213	-59.3947	-50.6775	-36.7415	-25.21
2121410	2.12	-79.5302	-59.299	-50.5732	-36.583	-25.3704
2141430	2.14	-79.4397	-59.2041	-50.4695	-36.424	-25.527
2161440	2.16	-79.35	-59.1097	-50.3663	-36.2645	-25.6801
2181450	2.18	-79.2609	-59.0159	-50.2635	-36.1043	-25.8297
2201470	2.2	-79.1725	-58.9228	-50.1613	-35.9434	-25.976
2221480	2.22	-79.0846	-58.8302	-50.0595	-35.7817	-26.1191
2241490	2.24	-78.9974	-58.7382	-49.9581	-35.6194	-26.2593
2261510	2.26	-78.9108	-58.6467	-49.8572	-35.4562	-26.3964
2281520	2.28	-78.8248	-58.5558	-49.7567	-35.2921	-26.5308
2301530	2.3	-78.7394	-58.4654	-49.6567	-35.1271	-26.6625
2321550	2.32	-78.6546	-58.3755	-49.557	-34.9612	-26.7916
2341560	2.34	-78.5703	-58.2861	-49.4577	-34.7943	-26.9181
2361570	2.36	-78.4865	-58.1972	-49.3588	-34.6263	-27.0423
2381590	2.38	-78.4033	-58.1088	-49.2602	-34.4572	-27.164
2401600	2.4	-78.3206	-58.0209	-49.162	-34.287	-27.2836
2421610	2.42	-78.2384	-57.9334	-49.0642	-34.1155	-27.4009
2441630	2.44	-78.1567	-57.8463	-48.9666	-33.9428	-27.5162
2461640	2.46	-78.0756	-57.7598	-48.8694	-33.7687	-27.6294
2481650	2.48	-77.9949	-57.6736	-48.7725	-33.5933	-27.7406
2501670	2.5	-77.9146	-57.5879	-48.6758	-33.4164	-27.85
2521680	2.52	-77.8349	-57.5025	-48.5795	-33.238	-27.9574
2541690	2.54	-77.7556	-57.4176	-48.4834	-33.058	-28.0631
2561710	2.56	-77.6767	-57.3331	-48.3876	-32.8763	-28.1671
2581720	2.58	-77.5983	-57.2489	-48.292	-32.6929	-28.2693
2601730	2.6	-77.5203	-57.1651	-48.1967	-32.5078	-28.37
2621750	2.62	-77.4427	-57.0817	-48.1016	-32.3207	-28.469
2641760	2.64	-77.3656	-56.9987	-48.0067	-32.1317	-28.5665
2661770	2.66	-77.2889	-56.916	-47.912	-31.9406	-28.6625
2681790	2.68	-77.2125	-56.8336	-47.8175	-31.7475	-28.757
2701800	2.7	-77.1366	-56.7516	-47.7233	-31.5521	-28.8501
2721810	2.72	-77.061	-56.6699	-47.6292	-31.3544	-28.9418
2741830	2.74	-76.9858	-56.5885	-47.5353	-31.1542	-29.0322
2761840	2.76	-76.911	-56.5075	-47.4415	-30.9516	-29.1213
2781850	2.78	-76.8365	-56.4267	-47.3479	-30.7463	-29.2091
2801870	2.8	-76.7624	-56.3462	-47.2545	-30.5383	-29.2957
2821880	2.82	-76.6887	-56.2661	-47.1612	-30.3274	-29.381
2841890	2.84	-76.6153	-56.1862	-47.068	-30.1136	-29.4652
2861910	2.86	-76.5422	-56.1065	-46.9749	-29.8966	-29.5482
2881920	2.88	-76.4695	-56.0272	-46.882	-29.6763	-29.6301
2901930	2.9	-76.3971	-55.9481	-46.7892	-29.4526	-29.7109
2921950	2.92	-76.325	-55.8693	-46.6964	-29.2254	-29.7906
2941960	2.94	-76.2532	-55.7907	-46.6038	-28.9944	-29.8693
2961970	2.96	-76.1817	-55.7124	-46.5112	-28.7595	-29.947
2981990	2.98	-76.1106	-55.6343	-46.4187	-28.5205	-30.0236
3002000	3	-76.0397	-55.5565	-46.3263	-28.2772	-30.0993
3022010	3.02	-75.9691	-55.4788	-46.2339	-28.0294	-30.174
3042030	3.04	-75.8988	-55.4014	-46.1416	-27.7768	-30.2478
3062040	3.06	-75.8288	-55.3243	-46.0494	-27.5193	-30.3207
3082050	3.08	-75.7591	-55.2473	-45.9571	-27.2565	-30.3927
3102070	3.1	-75.6896	-55.1705	-45.8649	-26.9882	-30.4638
3122080	3.12	-75.6204	-55.0939	-45.7728	-26.7141	-30.5341
3142090	3.14	-75.5515	-55.0176	-45.6806	-26.434	-30.6035
3162110	3.16	-75.4828	-54.9414	-45.5884	-26.1473	-30.6721
3182120	3.18	-75.4143	-54.8654	-45.4963	-25.8539	-30.7399
3202130	3.2	-75.3462	-54.7896	-45.4041	-25.5533	-30.8069
3222150	3.22	-75.2782	-54.7139	-45.3119	-25.2451	-30.8731
3242160	3.24	-75.2105	-54.6384	-45.2197	-24.9288	-30.9385
3262170	3.26	-75.143	-54.5631	-45.1275	-24.604	-31.0033
3282190	3.28	-75.0758	-54.488	-45.0352	-24.2702	-31.0672
3302200	3.3	-75.0088	-54.413	-44.9429	-23.9267	-31.1305
3322210	3.32	-74.942	-54.3381	-44.8505	-23.5731	-31.1931
3342230	3.34	-74.8754	-54.2634	-44.7581	-23.2086	-31.2549
3362240	3.36	-74.809	-54.1889	-44.6656	-22.8325	-31.3161
3382250	3.38	-74.7428	-54.1145	-44.5731	-22.4442	-31.3766
3402270	3.4	-74.6769	-54.0402	-44.4804	-22.0427	-31.4365
3422280	3.42	-74.6111	-53.966	-44.3877	-21.6273	-31.4957
3442290	3.44	-74.5456	-53.892	-44.2948	-21.197	-31.5543
3462310	3.46	-74.4802	-53.8181	-44.2019	-20.751	-31.6123
3482320	3.48	-74.415	-53.7443	-44.1089	-20.2882	-31.6696
3502330	3.5	-74.3501	-53.6706	-44.0157	-19.8077	-31.7264
3522350	3.52	-74.2853	-53.597	-43.9224	-19.3085	-31.7826
3542360	3.54	-74.2206	-53.5236	-43.829	-18.7899	-31.8381
3562380	3.56	-74.1562	-53.4502	-43.7355	-18.2512	-31.8931
3582390	3.58	-74.0919	-53.3769	-43.6418	-17.6921	-31.9476
3602400	3.6	-74.0278	-53.3037	-43.548	-17.113	-32.0015
3622420	3.62	-73.9639	-53.2306	-43.4539	-16.5151	-32.0548
3642430	3.64	-73.9001	-53.1576	-43.3598	-15.9011	-32.1076
3662440	3.66	-73.8365	-53.0847	-43.2654	-15.2757	-32.1599
3682460	3.68	-73.773	-53.0119	-43.1709	-14.6469	-32.2116
3702470	3.7	-73.7097	-52.9391	-43.0762	-14.0266	-32.2629
3722480	3.72	-73.6465	-52.8664	-42.9813	-13.4323	-32.3136
3742500	3.74	-73.5835	-52.7937	-42.8861	-12.8875	-32.3639
3762510	3.76	-73.5207	-52.7212	-42.7908	-12.4217	-32.4136
3782520	3.78	-73.4579	-52.6486	-42.6953	-12.067	-32.4629
3802540	3.8	-73.3954	-52.5762	-42.5995	-11.8527	-32.5116
3822550	3.82	-73.3329	-52.5038	-42.5035	-11.7977	-32.5599
3842560	3.84	-73.2706	-52.4314	-42.4072	-11.9047	-32.6078
3862580	3.86	-73.2084	-52.3591	-42.3107	-12.1592	-32.6552
3882590	3.88	-73.1463	-52.2868	-42.2139	-12.534	-32.7021
3902600	3.9	-73.0844	-52.2146	-42.1169	-12.9971	-32.7486
3922620	3.92	-73.0226	-52.1424	-42.0196	-13.518	-32.7947
3942630	3.94	-72.9609	-52.0702	-41.922	-14.0712	-32.8403
3962640	3.96	-72.8993	-51.9981	-41.8241	-14.6374	-32.8854
3982660	3.98	-72.8379	-51.9259	-41.7259	-15.2032	-32.9302
4002670	4	-72.7765	-51.8538	-41.6274	-15.7595	-32.9746
4022680	4.02	-72.7153	-51.7818	-41.5286	-16.3009	-33.0185
4042700	4.04	-72.6542	-51.7097	-41.4294	-16.824	-33.062
4062710	4.06	-72.5931	-51.6377	-41.3299	-17.3273	-33.1051
4082720	4.08	-72.5322	-51.5656	-41.2301	-17.8102	-33.1479
4102740	4.1	-72.4714	-51.4936	-41.1299	-18.2728	-33.1902
4122750	4.12	-72.4107	-51.4215	-41.0294	-18.7157	-33.2321
4142760	4.14	-72.35	-51.3495	-40.9285	-19.1397	-33.2737
4162780	4.16	-72.2895	-51.2775	-40.8272	-19.5455	-33.3149
4182790	4.18	-72.229	-51.2054	-40.7255	-19.9342	-33.3557
4202800	4.2	-72.1687	-51.1334	-40.6234	-20.3067	-33.3961
4222820	4.22	-72.1084	-51.0613	-40.5209	-20.6641	-33.4362
4242830	4.24	-72.0482	-50.9892	-40.4179	-21.0071	-33.4759
4262840	4.26	-71.9881	-50.9171	-40.3146	-21.3367	-33.5152
4282860	4.28	-71.9281	-50.845	-40.2107	-21.6536	-33.5542
4302870	4.3	-71.8681	-50.7729	-40.1065	-21.9587	-33.5928
4322880	4.32	-71.8082	-50.7007	-40.0018	-22.2526	-33.6311
4342900	4.34	-71.7484	-50.6285	-39.8965	-22.5359	-33.6691
4362910	4.36	-71.6887	-50.5562	-39.7908	-22.8094	-33.7067
4382920	4.38	-71.629	-50.484	-39.6847	-23.0735	-33.744
4402940	4.4	-71.5694	-50.4116	-39.5779	-23.3288	-33.7809
4422950	4.42	-71.5099	-50.3393	-39.4707	-23.5758	-33.8175
4442960	4.44	-71.4504	-50.2669	-39.363	-23.8149	-33.8538
4462980	4.46	-71.391	-50.1944	-39.2546	-24.0466	-33.8898
4482990	4.48	-71.3317	-50.1219	-39.1458	-24.2711	-33.9254
4503000	4.5	-71.2724	-50.0493	-39.0363	-24.489	-33.9608
4523020	4.52	-71.2131	-49.9767	-38.9263	-24.7005	-33.9958
4543030	4.54	-71.1539	-49.904	-38.8156	-24.9059	-34.0305
4563040	4.56	-71.0948	-49.8313	-38.7044	-25.1055	-34.0649
4583060	4.58	-71.0357	-49.7585	-38.5925	-25.2997	-34.099
4603070	4.6	-70.9767	-49.6856	-38.48	-25.4886	-34.1328
4623080	4.62	-70.9177	-49.6126	-38.3668	-25.6724	-34.1663
4643100	4.64	-70.8588	-49.5396	-38.2529	-25.8515	-34.1995
4663110	4.66	-70.7998	-49.4665	-38.1384	-26.0261	-34.2324
4683120	4.68	-70.741	-49.3933	-38.0231	-26.1962	-34.265
4703140	4.7	-70.6822	-49.32	-37.9072	-26.3622	-34.2973
4723150	4.72	-70.6234	-49.2466	-37.7904	-26.5241	-34.3294
4743160	4.74	-70.5646	-49.1732	-37.673	-26.6822	-34.3611
4763180	4.76	-70.5059	-49.0996	-37.5547	-26.8366	-34.3926
4783190	4.78	-70.4472	-49.026	-37.4357	-26.9874	-34.4238
4803200	4.8	-70.3885	-48.9522	-37.3158	-27.1347	-34.4547
4823220	4.82	-70.3299	-48.8784	-37.1952	-27.2788	-34.4854
4843230	4.84	-70.2713	-48.8044	-37.0736	-27.4197	-34.5157
4863240	4.86	-70.2127	-48.7303	-36.9512	-27.5576	-34.5458
4883260	4.88	-70.1542	-48.6562	-36.8279	-27.6925	-34.5757
4903270	4.9	-70.0956	-48.5819	-36.7037	-27.8246	-34.6052
4923280	4.92	-70.0371	-48.5075	-36.5786	-27.9539	-34.6345
4943300	4.94	-69.9786	-48.4329	-36.4525	-28.0805	-34.6636
4963310	4.96	-69.9201	-48.3583	-36.3254	-28.2046	-34.6924
4983320	4.98	-69.8617	-48.2835	-36.1973	-28.3262	-34.7209
5003340	5	-69.8032	-48.2086	-36.0682	-28.4455	-34.7492
5023350	5.02	-69.7448	-48.1335	-35.9381	-28.5624	-34.7772
5043360	5.04	-69.6863	-48.0583	-35.8068	-28.677	-34.805
5063380	5.06	-69.6279	-47.983	-35.6745	-28.7895	-34.8325
5083390	5.08	-69.5695	-47.9075	-35.541	-28.8998	-34.8598
5103400	5.1	-69.5111	-47.8319	-35.4063	-29.0081	-34.8868
5123420	5.12	-69.4527	-47.7561	-35.2704	-29.1145	-34.9136
5143430	5.14	-69.3943	-47.6802	-35.1333	-29.2189	-34.9401
5163440	5.16	-69.3359	-47.6042	-34.995	-29.3214	-34.9664
5183460	5.18	-69.2775	-47.5279	-34.8553	-29.4221	-34.9924
5203470	5.2	-69.2191	-47.4515	-34.7144	-29.521	-35.0182
5223480	5.22	-69.1606	-47.375	-34.572	-29.6182	-35.0438
5243500	5.24	-69.1022	-47.2982	-34.4283	-29.7137	-35.0692
5263510	5.26	-69.0438	-47.2213	-34.2831	-29.8076	-35.0943
5283520	5.28	-68.9854	-47.1442	-34.1364	-29.8999	-35.1191
5303540	5.3	-68.9269	-47.067	-33.9883	-29.9906	-35.1438
5323550	5.32	-68.8685	-46.9895	-33.8385	-30.0799	-35.1682
5343560	5.34	-68.81	-46.9119	-33.6871	-30.1676	-35.1924
5363580	5.36	-68.7515	-46.8341	-33.5341	-30.254	-35.2163
5383590	5.38	-68.693	-46.7561	-33.3794	-30.3389	-35.2401
5403600	5.4	-68.6345	-46.6779	-33.2229	-30.4225	-35.2636
5423620	5.42	-68.576	-46.5994	-33.0646	-30.5048	-35.2869
5443630	5.44	-68.5174	-46.5208	-32.9045	-30.5857	-35.3099
5463640	5.46	-68.4589	-46.442	-32.7424	-30.6654	-35.3328
5483660	5.48	-68.4003	-46.363	-32.5784	-30.7439	-35.3554
5503670	5.5	-68.3417	-46.2837	-32.4123	-30.8211	-35.3778
5523680	5.52	-68.283	-46.2042	-32.2441	-30.8972	-35.4
5543700	5.54	-68.2243	-46.1246	-32.0737	-30.9721	-35.422
5563710	5.56	-68.1656	-46.0446	-31.9011	-31.0458	-35.4437
5583720	5.58	-68.1069	-45.9645	-31.7262	-31.1185	-35.4653
5603740	5.6	-68.0482	-45.8841	-31.5488	-31.1901	-35.4866
5623750	5.62	-67.9894	-45.8035	-31.369	-31.2606	-35.5077
5643760	5.64	-67.9305	-45.7226	-31.1866	-31.3301	-35.5287
5663780	5.66	-67.8717	-45.6415	-31.0015	-31.3985	-35.5494
5683790	5.68	-67.8128	-45.5601	-30.8137	-31.466	-35.5699
5703800	5.7	-67.7538	-45.4785	-30.6231	-31.5325	-35.5901
5723820	5.72	-67.6948	-45.3966	-30.4295	-31.598	-35.6102
5743830	5.74	-67.6358	-45.3145	-30.2328	-31.6626	-35.6301
5763840	5.76	-67.5768	-45.2321	-30.0329	-31.7263	-35.6498
5783860	5.78	-67.5176	-45.1494	-29.8298	-31.789	-35.6692
5803870	5.8	-67.4585	-45.0665	-29.6232	-31.8509	-35.6885
5823880	5.82	-67.3993	-44.9832	-29.413	-31.9119	-35.7076
5843900	5.84	-67.34	-44.8997	-29.1991	-31.9721	-35.7264
5863910	5.86	-67.2807	-44.8159	-28.9813	-32.0314	-35.7451
5883920	5.88	-67.2214	-44.7318	-28.7595	-32.0899	-35.7635
5903940	5.9	-67.162	-44.6474	-28.5334	-32.1476	-35.7818
5923950	5.92	-67.1025	-44.5627	-28.303	-32.2045	-35.7999
5943960	5.94	-67.043	-44.4777	-28.068	-32.2606	-35.8177
5963980	5.96	-66.9835	-44.3923	-27.8282	-32.316	-35.8354
5983990	5.98	-66.9238	-44.3067	-27.5833	-32.3706	-35.8529
6004000	6	-66.8641	-44.2207	-27.3332	-32.4245	-35.8702
6024020	6.02	-66.8044	-44.1344	-27.0776	-32.4776	-35.8873
6044030	6.04	-66.7446	-44.0478	-26.8161	-32.53	-35.9041
6064040	6.06	-66.6847	-43.9608	-26.5487	-32.5818	-35.9208
6084060	6.08	-66.6248	-43.8735	-26.2748	-32.6328	-35.9374
6104070	6.1	-66.5648	-43.7858	-25.9942	-32.6831	-35.9537
6124080	6.12	-66.5047	-43.6978	-25.7065	-32.7328	-35.9698
6144100	6.14	-66.4446	-43.6094	-25.4113	-32.7818	-35.9857
6164110	6.16	-66.3844	-43.5207	-25.1082	-32.8302	-36.0015
6184120	6.18	-66.3241	-43.4316	-24.7968	-32.8779	-36.017
6204140	6.2	-66.2637	-43.3421	-24.4766	-32.925	-36.0324
6224150	6.22	-66.2033	-43.2522	-24.1471	-32.9714	-36.0476
6244160	6.24	-66.1428	-43.1619	-23.8077	-33.0173	-36.0626
6264180	6.26	-66.0822	-43.0712	-23.4577	-33.0625	-36.0774
6284190	6.28	-66.0216	-42.9802	-23.0966	-33.1072	-36.092
6304200	6.3	-65.9608	-42.8887	-22.7237	-33.1513	-36.1064
6324220	6.32	-65.9	-42.7968	-22.3381	-33.1948	-36.1207
6344230	6.34	-65.8391	-42.7045	-21.9392	-33.2377	-36.1348
6364240	6.36	-65.7781	-42.6117	-21.526	-33.28	-36.1486
6384260	6.38	-65.717	-42.5186	-21.0976	-33.3218	-36.1623
6404270	6.4	-65.6558	-42.4249	-20.6531	-33.3631	-36.1758
6424280	6.42	-65.5946	-42.3309	-20.1915	-33.4038	-36.1892
6444300	6.44	-65.5333	-42.2363	-19.7118	-33.444	-36.2023
6464310	6.46	-65.4718	-42.1413	-19.2133	-33.4836	-36.2153
6484320	6.48	-65.4103	-42.0459	-18.6949	-33.5227	-36.2281
6504340	6.5	-65.3487	-41.9499	-18.1563	-33.5614	-36.2407
6524350	6.52	-65.287	-41.8535	-17.5971	-33.5995	-36.2531
6544360	6.54	-65.2251	-41.7566	-17.0178	-33.6371	-36.2653
6564380	6.56	-65.1632	-41.6592	-16.4198	-33.6742	-36.2774
6584390	6.58	-65.1012	-41.5612	-15.806	-33.7108	-36.2892
6604400	6.6	-65.0391	-41.4628	-15.1816	-33.7469	-36.3009
6624420	6.62	-64.9769	-41.3638	-14.5548	-33.7826	-36.3124
6644430	6.64	-64.9146	-41.2643	-13.9385	-33.8178	-36.3238
6664440	6.66	-64.8521	-41.1642	-13.3508	-33.8525	-36.3349
6684460	6.68	-64.7896	-41.0636	-12.8161	-33.8868	-36.3459
6704470	6.7	-64.7269	-40.9624	-12.3645	-33.9206	-36.3567
6724480	6.72	-64.6642	-40.8606	-12.0281	-33.9539	-36.3673
6744500	6.74	-64.6013	-40.7583	-11.8353	-33.9868	-36.3778
6764510	6.76	-64.5383	-40.6553	-11.803	-34.0193	-36.3881
6784520	6.78	-64.4752	-40.5518	-11.9316	-34.0513	-36.3981
6804540	6.8	-64.412	-40.4476	-12.2043	-34.0829	-36.4081
6824550	6.82	-64.3487	-40.3429	-12.5931	-34.114	-36.4178
6844560	6.84	-64.2852	-40.2374	-13.0657	-34.1448	-36.4273
6864580	6.86	-64.2217	-40.1314	-13.5921	-34.1751	-36.4367
6884590	6.88	-64.158	-40.0247	-14.1477	-34.205	-36.4459
6904600	6.9	-64.0942	-39.9173	-14.7141	-34.2345	-36.455
6924620	6.92	-64.0302	-39.8092	-15.2784	-34.2635	-36.4638
6944630	6.94	-63.9661	-39.7004	-15.8322	-34.2922	-36.4725
6964640	6.96	-63.9019	-39.5909	-16.3703	-34.3205	-36.481
6984660	6.98	-63.8376	-39.4808	-16.8898	-34.3484	-36.4893
7004670	7	-63.7731	-39.3698	-17.3892	-34.3758	-36.4974
7024680	7.02	-63.7085	-39.2582	-17.868	-34.4029	-36.5054
7044700	7.04	-63.6438	-39.1457	-18.3264	-34.4296	-36.5132
7064710	7.06	-63.5789	-39.0325	-18.7651	-34.456	-36.5208
7084720	7.08	-63.5139	-38.9185	-19.1847	-34.4819	-36.5283
7104740	7.1	-63.4488	-38.8037	-19.5863	-34.5075	-36.5355
7124750	7.12	-63.3835	-38.6881	-19.9707	-34.5327	-36.5426
7144760	7.14	-63.318	-38.5716	-20.339	-34.5575	-36.5495
7164780	7.16	-63.2525	-38.4543	-20.692	-34.5819	-36.5563
7184790	7.18	-63.1867	-38.3362	-21.0307	-34.606	-36.5628
7204800	7.2	-63.1209	-38.2171	-21.356	-34.6298	-36.5692
7224820	7.22	-63.0548	-38.0971	-21.6685	-34.6531	-36.5754
7244830	7.24	-62.9887	-37.9763	-21.9692	-34.6761	-36.5814
7264840	7.26	-62.9223	-37.8544	-22.2587	-34.6988	-36.5873
7284860	7.28	-62.8558	-37.7317	-22.5375	-34.7211	-36.593
7304870	7.3	-62.7892	-37.6079	-22.8065	-34.7431	-36.5985
7324880	7.32	-62.7224	-37.4831	-23.066	-34.7647	-36.6038
7344900	7.34	-62.6554	-37.3574	-23.3167	-34.7859	-36.609
7364910	7.36	-62.5883	-37.2305	-23.5589	-34.8069	-36.614
7384920	7.38	-62.521	-37.1026	-23.7933	-34.8274	-36.6188
7404940	7.4	-62.4535	-36.9737	-24.02	-34.8477	-36.6234
7424950	7.42	-62.3859	-36.8436	-24.2397	-34.8676	-36.6278
7444960	7.44	-62.3181	-36.7124	-24.4525	-34.8872	-36.6321
7464980	7.46	-62.2501	-36.58	-24.6589	-34.9064	-36.6362
7484990	7.48	-62.182	-36.4464	-24.8591	-34.9254	-36.6401
7505000	7.51	-62.1137	-36.3117	-25.0535	-34.9439	-36.6439
7525020	7.53	-62.0452	-36.1756	-25.2423	-34.9622	-36.6474
7545030	7.55	-61.9765	-36.0384	-25.4257	-34.9802	-36.6508
7565040	7.57	-61.9077	-35.8998	-25.6041	-34.9978	-36.654
7585060	7.59	-61.8386	-35.7598	-25.7776	-35.0151	-36.657
7605070	7.61	-61.7694	-35.6186	-25.9464	-35.0321	-36.6599
7625080	7.63	-61.7	-35.4759	-26.1107	-35.0488	-36.6626
7645100	7.65	-61.6304	-35.3318	-26.2707	-35.0651	-36.665
7665110	7.67	-61.5606	-35.1862	-26.4267	-35.0812	-36.6674
7685120	7.69	-61.4906	-35.0391	-26.5786	-35.0969	-36.6695
7705140	7.71	-61.4204	-34.8905	-26.7268	-35.1123	-36.6714
7725150	7.73	-61.3501	-34.7403	-26.8713	-35.1274	-36.6732
7745160	7.75	-61.2795	-34.5885	-27.0122	-35.1422	-36.6748
7765180	7.77	-61.2087	-34.435	-27.1498	-35.1567	-36.6762
7785190	7.79	-61.1377	-34.2799	-27.2841	-35.1709	-36.6775
7805200	7.81	-61.0665	-34.1229	-27.4152	-35.1848	-36.6785
7825220	7.83	-60.9952	-33.9642	-27.5433	-35.1984	-36.6794
7845230	7.85	-60.9236	-33.8036	-27.6684	-35.2117	-36.6801
7865240	7.87	-60.8517	-33.6411	-27.7907	-35.2247	-36.6806
7885260	7.89	-60.7797	-33.4766	-27.9102	-35.2374	-36.6809
7905270	7.91	-60.7075	-33.3101	-28.0271	-35.2498	-36.681
7925280	7.93	-60.635	-33.1416	-28.1413	-35.2619	-36.681
7945300	7.95	-60.5623	-32.9709	-28.2531	-35.2737	-36.6808
7965310	7.97	-60.4894	-32.798	-28.3624	-35.2852	-36.6804
7985320	7.99	-60.4163	-32.6228	-28.4694	-35.2964	-36.6798
8005340	8.01	-60.3429	-32.4453	-28.574	-35.3073	-36.679
8025350	8.03	-60.2693	-32.2654	-28.6765	-35.318	-36.678
8045360	8.05	-60.1955	-32.083	-28.7768	-35.3283	-36.6768
8065380	8.07	-60.1214	-31.898	-28.875	-35.3383	-36.6755
8085390	8.09	-60.0471	-31.7104	-28.9712	-35.3481	-36.674
8105400	8.11	-59.9726	-31.52	-29.0653	-35.3576	-36.6723
8125420	8.13	-59.8978	-31.3267	-29.1576	-35.3668	-36.6704
8145430	8.15	-59.8228	-31.1306	-29.248	-35.3757	-36.6683
8165440	8.17	-59.7475	-30.9313	-29.3365	-35.3843	-36.666
8185460	8.19	-59.672	-30.729	-29.4232	-35.3926	-36.6635
8205470	8.21	-59.5962	-30.5233	-29.5082	-35.4007	-36.6608
8225480	8.23	-59.5202	-30.3142	-29.5915	-35.4084	-36.658
8245500	8.25	-59.4439	-30.1017	-29.6732	-35.4159	-36.6549
8265510	8.27	-59.3674	-29.8854	-29.7532	-35.4231	-36.6517
8285520	8.29	-59.2905	-29.6654	-29.8316	-35.43	-36.6483
8305540	8.31	-59.2135	-29.4414	-29.9085	-35.4366	-36.6446
8325550	8.33	-59.1361	-29.2133	-29.9839	-35.4429	-36.6408
8345560	8.35	-59.0585	-28.9809	-30.0578	-35.449	-36.6368
8365580	8.37	-58.9806	-28.744	-30.1302	-35.4548	-36.6326
8385590	8.39	-58.9024	-28.5024	-30.2013	-35.4603	-36.6282
8405600	8.41	-58.824	-28.256	-30.2709	-35.4655	-36.6236
8425620	8.43	-58.7453	-28.0045	-30.3392	-35.4704	-36.6188
8445630	8.45	-58.6662	-27.7476	-30.4062	-35.4751	-36.6138
8465640	8.47	-58.5869	-27.4851	-30.4719	-35.4795	-36.6086
8485660	8.49	-58.5073	-27.2168	-30.5363	-35.4836	-36.6032
8505670	8.51	-58.4274	-26.9424	-30.5994	-35.4874	-36.5976
8525680	8.53	-58.3472	-26.6615	-30.6613	-35.4909	-36.5917
8545700	8.55	-58.2668	-26.3738	-30.7221	-35.4942	-36.5857
8565710	8.57	-58.186	-26.0789	-30.7816	-35.4971	-36.5795
8585720	8.59	-58.1048	-25.7766	-30.84	-35.4998	-36.5731
8605740	8.61	-58.0234	-25.4663	-30.8972	-35.5022	-36.5665
8625750	8.63	-57.9417	-25.1477	-30.9533	-35.5044	-36.5597
8645760	8.65	-57.8596	-24.8202	-31.0084	-35.5062	-36.5526
8665780	8.67	-57.7773	-24.4833	-31.0623	-35.5078	-36.5454
8685790	8.69	-57.6946	-24.1365	-31.1152	-35.5091	-36.5379
8705800	8.71	-57.6116	-23.7792	-31.167	-35.5101	-36.5303
8725820	8.73	-57.5282	-23.4107	-31.2178	-35.5108	-36.5224
8745830	8.75	-57.4445	-23.0304	-31.2677	-35.5113	-36.5143
8765840	8.77	-57.3605	-22.6374	-31.3165	-35.5114	-36.506
8785860	8.79	-57.2761	-22.2311	-31.3643	-35.5113	-36.4975
8805870	8.81	-57.1914	-21.8105	-31.4112	-35.5109	-36.4888
8825880	8.83	-57.1063	-21.3748	-31.4571	-35.5103	-36.4798
8845900	8.85	-57.0209	-20.923	-31.502	-35.5093	-36.4707
8865910	8.87	-56.9352	-20.4541	-31.5461	-35.5081	-36.4613
8885920	8.89	-56.849	-19.9673	-31.5892	-35.5065	-36.4517
8905940	8.91	-56.7625	-19.4615	-31.6315	-35.5047	-36.4419
8925950	8.93	-56.6756	-18.9359	-31.6729	-35.5026	-36.4318
8945960	8.95	-56.5884	-18.39	-31.7133	-35.5003	-36.4215
8965980	8.97	-56.5008	-17.8234	-31.753	-35.4976	-36.4111
8985990	8.99	-56.4128	-17.2364	-31.7918	-35.4946	-36.4003
9006000	9.01	-56.3244	-16.6303	-31.8297	-35.4914	-36.3894
9026020	9.03	-56.2356	-16.0077	-31.8668	-35.4879	-36.3782
9046030	9.05	-56.1465	-15.3734	-31.9031	-35.4841	-36.3668
9066040	9.07	-56.0569	-14.735	-31.9386	-35.48	-36.3552
9086060	9.09	-55.9669	-14.1045	-31.9733	-35.4756	-36.3433
9106070	9.11	-55.8765	-13.4992	-32.0071	-35.4709	-36.3312
9126080	9.13	-55.7857	-12.9427	-32.0403	-35.4659	-36.3189
9146100	9.15	-55.6945	-12.464	-32.0726	-35.4606	-36.3063
9166110	9.17	-55.6029	-12.0953	-32.1042	-35.4551	-36.2935
9186120	9.19	-55.5109	-11.8662	-32.135	-35.4492	-36.2805
9206140	9.21	-55.4184	-11.7959	-32.165	-35.4431	-36.2672
9226150	9.23	-55.3255	-11.8874	-32.1943	-35.4367	-36.2537
9246160	9.25	-55.2321	-12.1265	-32.2229	-35.4299	-36.2399
9266180	9.27	-55.1383	-12.4864	-32.2508	-35.4229	-36.2259
9286190	9.29	-55.044	-12.9351	-32.2779	-35.4155	-36.2116
9306200	9.31	-54.9493	-13.4419	-32.3043	-35.4079	-36.1971
9326220	9.33	-54.8541	-13.9812	-32.3301	-35.4	-36.1823
9346230	9.35	-54.7585	-14.5336	-32.3551	-35.3917	-36.1673
9366240	9.37	-54.6624	-15.0856	-32.3794	-35.3832	-36.152
9386260	9.39	-54.5658	-15.628	-32.403	-35.3743	-36.1365
9406270	9.41	-54.4687	-16.1552	-32.4259	-35.3652	-36.1207
9426280	9.43	-54.3711	-16.6639	-32.4482	-35.3557	-36.1047
9446300	9.45	-54.273	-17.1525	-32.4698	-35.346	-36.0884
9466310	9.47	-54.1745	-17.6205	-32.4907	-35.3359	-36.0718
9486320	9.49	-54.0754	-18.0679	-32.5109	-35.3255	-36.055
9506340	9.51	-53.9758	-18.4952	-32.5305	-35.3148	-36.0379
9526350	9.53	-53.8757	-18.9032	-32.5494	-35.3038	-36.0205
9546360	9.55	-53.7751	-19.2929	-32.5677	-35.2924	-36.0029
9566380	9.57	-53.6739	-19.665	-32.5853	-35.2808	-35.985
9586390	9.59	-53.5722	-20.0208	-32.6023	-35.2688	-35.9668
9606400	9.61	-53.4699	-20.3609	-32.6187	-35.2565	-35.9483
9626420	9.63	-53.3671	-20.6865	-32.6344	-35.2439	-35.9296
9646430	9.65	-53.2637	-20.9982	-32.6494	-35.231	-35.9105
9666440	9.67	-53.1598	-21.297	-32.6639	-35.2177	-35.8912
9686460	9.69	-53.0553	-21.5837	-32.6777	-35.2041	-35.8716
9706470	9.71	-52.9502	-21.8588	-32.6909	-35.1902	-35.8518
9726480	9.73	-52.8445	-22.1231	-32.7034	-35.1759	-35.8316
9746500	9.75	-52.7382	-22.3772	-32.7154	-35.1613	-35.8111
9766510	9.77	-52.6314	-22.6216	-32.7267	-35.1464	-35.7904
9786520	9.79	-52.5239	-22.8569	-32.7374	-35.1311	-35.7693
9806540	9.81	-52.4157	-23.0835	-32.7475	-35.1155	-35.748
9826550	9.83	-52.307	-23.3019	-32.757	-35.0996	-35.7263
9846560	9.85	-52.1976	-23.5126	-32.7659	-35.0833	-35.7043
9866580	9.87	-52.0876	-23.7158	-32.7742	-35.0667	-35.682
9886590	9.89	-51.9769	-23.912	-32.7818	-35.0497	-35.6595
9906600	9.91	-51.8656	-24.1015	-32.7889	-35.0323	-35.6366
9926620	9.93	-51.7536	-24.2847	-32.7953	-35.0146	-35.6133
9946630	9.95	-51.6409	-24.4617	-32.8012	-34.9966	-35.5898
9966640	9.97	-51.5275	-24.6329	-32.8065	-34.9782	-35.5659
9986660	9.99	-51.4134	-24.7985	-32.8111	-34.9594	-35.5418
10006700	10.01	-51.2986	-24.9588	-32.8152	-34.9403	-35.5172
10026700	10.03	-51.1831	-25.114	-32.8186	-34.9207	-35.4924
10046700	10.05	-51.0669	-25.2642	-32.8215	-34.9009	-35.4672
10066700	10.07	-50.9499	-25.4098	-32.8238	-34.8806	-35.4417
10086700	10.09	-50.8322	-25.5508	-32.8254	-34.86	-35.4158
10106700	10.11	-50.7137	-25.6874	-32.8265	-34.839	-35.3896
10126800	10.13	-50.5944	-25.8199	-32.827	-34.8176	-35.3631
10146800	10.15	-50.4744	-25.9483	-32.8269	-34.7958	-35.3362
10166800	10.17	-50.3535	-26.0728	-32.8261	-34.7737	-35.3089
10186800	10.19	-50.2319	-26.1935	-32.8248	-34.7511	-35.2813
10206800	10.21	-50.1095	-26.3106	-32.8229	-34.7282	-35.2533
10226800	10.23	-49.9862	-26.4241	-32.8204	-34.7048	-35.225
10246800	10.25	-49.8621	-26.5342	-32.8173	-34.6811	-35.1963
10266800	10.27	-49.7371	-26.6411	-32.8136	-34.6569	-35.1672
10286900	10.29	-49.6112	-26.7447	-32.8093	-34.6323	-35.1377
10306900	10.31	-49.4845	-26.8452	-32.8043	-34.6074	-35.1079
10326900	10.33	-49.3569	-26.9426	-32.7988	-34.582	-35.0777
10346900	10.35	-49.2284	-27.0372	-32.7927	-34.5561	-35.047
10366900	10.37	-49.0989	-27.1289	-32.786	-34.5299	-35.016
10386900	10.39	-48.9686	-27.2178	-32.7786	-34.5032	-34.9846
10406900	10.41	-48.8372	-27.304	-32.7707	-34.4761	-34.9528
10427000	10.43	-48.7049	-27.3876	-32.7621	-34.4486	-34.9206
10447000	10.45	-48.5717	-27.4686	-32.753	-34.4206	-34.8879
10467000	10.47	-48.4374	-27.5471	-32.7432	-34.3922	-34.8549
10487000	10.49	-48.3021	-27.6231	-32.7328	-34.3633	-34.8214
10507000	10.51	-48.1658	-27.6968	-32.7217	-34.3339	-34.7875
10527000	10.53	-48.0284	-27.7681	-32.7101	-34.3041	-34.7532
10547000	10.55	-47.89	-27.8371	-32.6978	-34.2739	-34.7184
10567000	10.57	-47.7505	-27.9039	-32.6849	-34.2431	-34.6832
10587100	10.59	-47.6099	-27.9686	-32.6713	-34.2119	-34.6475
10607100	10.61	-47.4682	-28.031	-32.6572	-34.1802	-34.6114
10627100	10.63	-47.3254	-28.0914	-32.6424	-34.1481	-34.5749
10647100	10.65	-47.1814	-28.1497	-32.6269	-34.1154	-34.5378
10667100	10.67	-47.0362	-28.206	-32.6108	-34.0822	-34.5003
10687100	10.69	-46.8898	-28.2602	-32.594	-34.0486	-34.4624
10707100	10.71	-46.7422	-28.3126	-32.5766	-34.0144	-34.4239
10727200	10.73	-46.5934	-28.363	-32.5586	-33.9797	-34.3849
10747200	10.75	-46.4433	-28.4115	-32.5398	-33.9445	-34.3455
10767200	10.77	-46.2919	-28.4581	-32.5204	-33.9088	-34.3056
10787200	10.79	-46.1392	-28.503	-32.5004	-33.8725	-34.2651
10807200	10.81	-45.9851	-28.546	-32.4796	-33.8357	-34.2241
10827200	10.83	-45.8298	-28.5872	-32.4582	-33.7983	-34.1826
10847200	10.85	-45.673	-28.6267	-32.4361	-33.7604	-34.1406
10867200	10.87	-45.5148	-28.6644	-32.4133	-33.7219	-34.0981
10887300	10.89	-45.3552	-28.7004	-32.3898	-33.6829	-34.055
10907300	10.91	-45.1941	-28.7348	-32.3656	-33.6433	-34.0113
10927300	10.93	-45.0316	-28.7674	-32.3406	-33.6031	-33.9671
10947300	10.95	-44.8675	-28.7984	-32.315	-33.5623	-33.9224
10967300	10.97	-44.7018	-28.8278	-32.2887	-33.5209	-33.877
10987300	10.99	-44.5346	-28.8555	-32.2616	-33.4789	-33.8311
11007300	11.01	-44.3657	-28.8817	-32.2337	-33.4363	-33.7845
11027400	11.03	-44.1952	-28.9062	-32.2052	-33.393	-33.7374
11047400	11.05	-44.0231	-28.9292	-32.1759	-33.3492	-33.6897
11067400	11.07	-43.8492	-28.9505	-32.1458	-33.3047	-33.6413
11087400	11.09	-43.6735	-28.9704	-32.1149	-33.2595	-33.5924
11107400	11.11	-43.4961	-28.9887	-32.0833	-33.2137	-33.5427
11127400	11.13	-43.3168	-29.0054	-32.0509	-33.1672	-33.4925
11147400	11.15	-43.1356	-29.0206	-32.0177	-33.12	-33.4415
11167400	11.17	-42.9526	-29.0343	-31.9837	-33.0721	-33.3899
11187500	11.19	-42.7676	-29.0465	-31.9489	-33.0236	-33.3377
11207500	11.21	-42.5805	-29.0572	-31.9133	-32.9743	-33.2847
11227500	11.23	-42.3915	-29.0663	-31.8768	-32.9243	-33.231
11247500	11.25	-42.2003	-29.074	-31.8395	-32.8735	-33.1766
11267500	11.27	-42.007	-29.0802	-31.8014	-32.8221	-33.1215
11287500	11.29	-41.8115	-29.0849	-31.7623	-32.7698	-33.0657
11307500	11.31	-41.6138	-29.0881	-31.7225	-32.7168	-33.0091
11327600	11.33	-41.4138	-29.0898	-31.6817	-32.663	-32.9517
11347600	11.35	-41.2114	-29.09	-31.64	-32.6084	-32.8936
11367600	11.37	-41.0065	-29.0887	-31.5974	-32.553	-32.8347
11387600	11.39	-40.7993	-29.086	-31.5539	-32.4967	-32.7749
11407600	11.41	-40.5894	-29.0818	-31.5095	-32.4397	-32.7144
11427600	11.43	-40.377	-29.076	-31.4641	-32.3817	-32.653
11447600	11.45	-40.1619	-29.0688	-31.4178	-32.3229	-32.5908
11467600	11.47	-39.944	-29.0601	-31.3704	-32.2633	-32.5277
11487700	11.49	-39.7233	-29.0499	-31.3221	-32.2027	-32.4637
11507700	11.51	-39.4998	-29.0381	-31.2728	-32.1412	-32.3988
11527700	11.53	-39.2732	-29.0249	-31.2224	-32.0787	-32.333
11547700	11.55	-39.0436	-29.0101	-31.171	-32.0154	-32.2663
11567700	11.57	-38.8108	-28.9938	-31.1186	-31.951	-32.1986
11587700	11.59	-38.5748	-28.976	-31.065	-31.8856	-32.13
11607700	11.61	-38.3355	-28.9566	-31.0104	-31.8193	-32.0603
11627800	11.63	-38.0927	-28.9357	-30.9547	-31.7519	-31.9897
11647800	11.65	-37.8464	-28.9131	-30.8978	-31.6835	-31.918
11667800	11.67	-37.5964	-28.8891	-30.8397	-31.614	-31.8452
11687800	11.69	-37.3427	-28.8634	-30.7805	-31.5434	-31.7714
11707800	11.71	-37.0851	-28.8361	-30.7201	-31.4717	-31.6965
11727800	11.73	-36.8235	-28.8072	-30.6585	-31.3988	-31.6205
11747800	11.75	-36.5577	-28.7766	-30.5956	-31.3248	-31.5433
11767800	11.77	-36.2877	-28.7444	-30.5315	-31.2496	-31.465
11787900	11.79	-36.0132	-28.7105	-30.4661	-31.1732	-31.3855
11807900	11.81	-35.7341	-28.6749	-30.3993	-31.0955	-31.3047
11827900	11.83	-35.4503	-28.6376	-30.3312	-31.0166	-31.2227
11847900	11.85	-35.1616	-28.5986	-30.2618	-30.9364	-31.1394
11867900	11.87	-34.8678	-28.5578	-30.1909	-30.8549	-31.0548
11887900	11.89	-34.5687	-28.5152	-30.1186	-30.7719	-30.9688
11907900	11.91	-34.2642	-28.4708	-30.0448	-30.6877	-30.8815
11928000	11.93	-33.9539	-28.4246	-29.9696	-30.6019	-30.7928
11948000	11.95	-33.6377	-28.3765	-29.8928	-30.5148	-30.7026
11968000	11.97	-33.3153	-28.3265	-29.8144	-30.4261	-30.611
11988000	11.99	-32.9865	-28.2747	-29.7344	-30.3359	-30.5178
12008000	12.01	-32.6511	-28.2208	-29.6528	-30.2441	-30.4231
12028000	12.03	-32.3086	-28.165	-29.5696	-30.1507	-30.3268
12048000	12.05	-31.9589	-28.1071	-29.4845	-30.0557	-30.2289
12068000	12.07	-31.6016	-28.0472	-29.3978	-29.959	-30.1292
12088100	12.09	-31.2363	-27.9851	-29.3092	-29.8605	-30.0279
12108100	12.11	-30.8627	-27.9209	-29.2188	-29.7602	-29.9247
12128100	12.13	-30.4803	-27.8546	-29.1264	-29.6581	-29.8198
12148100	12.15	-30.0888	-27.786	-29.0321	-29.5541	-29.713
12168100	12.17	-29.6877	-27.7151	-28.9358	-29.4482	-29.6042
12188100	12.19	-29.2765	-27.6418	-28.8374	-29.3402	-29.4935
12208100	12.21	-28.8546	-27.5662	-28.7369	-29.2303	-29.3807
12228200	12.23	-28.4216	-27.4881	-28.6343	-29.1181	-29.2658
12248200	12.25	-27.9767	-27.4076	-28.5293	-29.0038	-29.1488
12268200	12.27	-27.5194	-27.3244	-28.4221	-28.8873	-29.0295
12288200	12.29	-27.0489	-27.2387	-28.3125	-28.7684	-28.9079
12308200	12.31	-26.5645	-27.1502	-28.2004	-28.6472	-28.7839
12328200	12.33	-26.0654	-27.0589	-28.0858	-28.5234	-28.6574
12348200	12.35	-25.5507	-26.9648	-27.9686	-28.3971	-28.5285
12368200	12.37	-25.0194	-26.8678	-27.8486	-28.2682	-28.3969
12388300	12.39	-24.4707	-26.7677	-27.7259	-28.1366	-28.2626
12408300	12.41	-23.9034	-26.6646	-27.6003	-28.0021	-28.1254
12428300	12.43	-23.3166	-26.5582	-27.4718	-27.8647	-27.9854
12448300	12.45	-22.7091	-26.4485	-27.3401	-27.7243	-27.8424
12468300	12.47	-22.08	-26.3355	-27.2053	-27.5807	-27.6962
12488300	12.49	-21.4282	-26.2189	-27.0671	-27.4339	-27.5468
12508300	12.51	-20.7529	-26.0986	-26.9256	-27.2837	-27.3941
12528400	12.53	-20.0537	-25.9746	-26.7804	-27.13	-27.2378
12548400	12.55	-19.3306	-25.8467	-26.6316	-26.9727	-27.0779
12568400	12.57	-18.5844	-25.7147	-26.479	-26.8116	-26.9143
12588400	12.59	-17.8172	-25.5786	-26.3223	-26.6466	-26.7467
12608400	12.61	-17.0332	-25.4381	-26.1615	-26.4774	-26.5751
12628400	12.63	-16.2391	-25.2931	-25.9964	-26.304	-26.3992
12648400	12.65	-15.4458	-25.1434	-25.8267	-26.1261	-26.2188
12668400	12.67	-14.6691	-24.9888	-25.6523	-25.9436	-26.0338
12688500	12.69	-13.9309	-24.829	-25.4731	-25.7562	-25.8439
12708500	12.71	-13.2592	-24.664	-25.2887	-25.5637	-25.649
12728500	12.73	-12.6857	-24.4934	-25.0989	-25.3659	-25.4488
12748500	12.75	-12.2406	-24.317	-24.9035	-25.1625	-25.243
12768500	12.77	-11.9459	-24.1345	-24.7022	-24.9533	-25.0313
12788500	12.79	-11.808	-23.9457	-24.4947	-24.7379	-24.8135
12808500	12.81	-11.8157	-23.7502	-24.2807	-24.5161	-24.5893
12828600	12.83	-11.944	-23.5477	-24.0599	-24.2875	-24.3583
12848600	12.85	-12.1609	-23.3378	-23.8318	-24.0517	-24.1202
12868600	12.87	-12.4348	-23.1202	-23.5962	-23.8085	-23.8746
12888600	12.89	-12.7383	-22.8944	-23.3526	-23.5572	-23.621
12908600	12.91	-13.0504	-22.66	-23.1006	-23.2976	-23.359
12928600	12.93	-13.3557	-22.4165	-22.8396	-23.029	-23.0882
12948600	12.95	-13.644	-22.1634	-22.5691	-22.7511	-22.8079
12968600	12.97	-13.9082	-21.9002	-22.2887	-22.4632	-22.5178
12988700	12.99	-14.1442	-21.6262	-21.9976	-22.1647	-22.217
13008700	13.01	-14.3494	-21.3407	-21.6953	-21.8551	-21.905
13028700	13.03	-14.5222	-21.0432	-21.381	-21.5334	-21.5811
13048700	13.05	-14.6619	-20.7327	-21.0539	-21.1991	-21.2446
13068700	13.07	-14.7682	-20.4086	-20.7134	-20.8513	-20.8945
13088700	13.09	-14.8409	-20.07	-20.3584	-20.4891	-20.5301
13108700	13.11	-14.8801	-19.7159	-19.9881	-20.1117	-20.1505
13128800	13.13	-14.8856	-19.3454	-19.6016	-19.7181	-19.7547
13148800	13.15	-14.8575	-18.9576	-19.1979	-19.3074	-19.3417
13168800	13.17	-14.7958	-18.5514	-18.776	-18.8785	-18.9107
13188800	13.19	-14.7005	-18.1261	-18.3351	-18.4305	-18.4606
13208800	13.21	-14.5717	-17.6808	-17.8743	-17.9628	-17.9906
13228800	13.23	-14.4097	-17.2149	-17.393	-17.4746	-17.5004
13248800	13.25	-14.215	-16.7283	-16.8912	-16.966	-16.9895
13268800	13.27	-13.9889	-16.2215	-16.3693	-16.4372	-16.4587
13288900	13.29	-13.7336	-15.696	-15.8288	-15.8899	-15.9092
13308900	13.31	-13.4526	-15.1547	-15.2726	-15.3271	-15.3443
13328900	13.33	-13.1519	-14.6031	-14.7063	-14.754	-14.7691
13348900	13.35	-12.8406	-14.0496	-14.1382	-14.1793	-14.1923
13368900	13.37	-12.5323	-13.5074	-13.5815	-13.6159	-13.6269
13388900	13.39	-12.2459	-12.995	-13.0547	-13.0826	-13.0915
13408900	13.41	-12.007	-12.5374	-12.5828	-12.6042	-12.6109
13429000	13.43	-11.8459	-12.1647	-12.196	-12.2108	-12.2155
13449000	13.45	-11.7954	-11.9091	-11.9263	-11.9347	-11.9374
13469000	13.47	-11.8835	-11.7985	-11.8018	-11.8037	-11.8043
13489000	13.49	-12.1266	-11.8488	-11.8383	-11.8338	-11.8324
13509000	13.51	-12.524	-12.0592	-12.035	-12.0241	-12.0207
13529000	13.53	-13.0584	-12.4121	-12.3742	-12.3571	-12.3517
13549000	13.55	-13.7015	-12.8788	-12.8275	-12.804	-12.7966
13569000	13.57	-14.4211	-13.4271	-13.3624	-13.3327	-13.3233
13589100	13.59	-15.1879	-14.0273	-13.9493	-13.9134	-13.902
13609100	13.61	-15.9778	-14.6551	-14.564	-14.5218	-14.5085
13629100	13.63	-16.773	-15.2926	-15.1884	-15.1401	-15.1248
13649100	13.65	-17.5613	-15.9272	-15.81	-15.7556	-15.7384
13669100	13.67	-18.3345	-16.5508	-16.4207	-16.3602	-16.3411
13689100	13.69	-19.0878	-17.1583	-17.0154	-16.9489	-16.9278
13709100	13.71	-19.8187	-17.7468	-17.5913	-17.5188	-17.4958
13729200	13.73	-20.5257	-18.3151	-18.147	-18.0685	-18.0436
13749200	13.75	-21.2088	-18.8627	-18.6822	-18.5977	-18.5709
13769200	13.77	-21.8682	-19.3898	-19.1969	-19.1066	-19.0779
13789200	13.79	-22.5046	-19.8971	-19.6919	-19.5957	-19.5651
13809200	13.81	-23.1191	-20.3853	-20.168	-20.0659	-20.0334
13829200	13.83	-23.7125	-20.8554	-20.6259	-20.518	-20.4837
13849200	13.85	-24.286	-21.3083	-21.0668	-20.9531	-20.9169
13869200	13.87	-24.8406	-21.7449	-21.4916	-21.3721	-21.3341
13889300	13.89	-25.3774	-22.1663	-21.9011	-21.776	-21.7361
13909300	13.91	-25.8974	-22.5734	-22.2964	-22.1656	-22.1238
13929300	13.93	-26.4015	-22.9669	-22.6783	-22.5418	-22.4982
13949300	13.95	-26.8906	-23.3477	-23.0475	-22.9054	-22.86
13969300	13.97	-27.3654	-23.7165	-23.4048	-23.2571	-23.2099
13989300	13.99	-27.8269	-24.0741	-23.751	-23.5977	-23.5487
14009300	14.01	-28.2757	-24.421	-24.0866	-23.9278	-23.877
14029400	14.03	-28.7125	-24.758	-24.4124	-24.248	-24.1954
14049400	14.05	-29.1378	-25.0854	-24.7287	-24.5589	-24.5045
14069400	14.07	-29.5524	-25.404	-25.0362	-24.8609	-24.8048
14089400	14.09	-29.9567	-25.7141	-25.3353	-25.1546	-25.0967
14109400	14.11	-30.3512	-26.0162	-25.6265	-25.4404	-25.3808
14129400	14.13	-30.7364	-26.3107	-25.9101	-25.7187	-25.6573
14149400	14.15	-31.1127	-26.598	-26.1867	-25.9899	-25.9268
14169400	14.17	-31.4806	-26.8784	-26.4565	-26.2544	-26.1895
14189500	14.19	-31.8403	-27.1524	-26.7198	-26.5124	-26.4459
14209500	14.21	-32.1924	-27.4201	-26.977	-26.7644	-26.6961
14229500	14.23	-32.5371	-27.6819	-27.2284	-27.0105	-26.9405
14249500	14.25	-32.8746	-27.9381	-27.4742	-27.2511	-27.1795
14269500	14.27	-33.2054	-28.1889	-27.7147	-27.4865	-27.4131
14289500	14.29	-33.5297	-28.4346	-27.9501	-27.7167	-27.6417
14309500	14.31	-33.8478	-28.6753	-28.1806	-27.9422	-27.8654
14329600	14.33	-34.1598	-28.9113	-28.4065	-28.163	-28.0846
14349600	14.35	-34.466	-29.1428	-28.628	-28.3794	-28.2993
14369600	14.37	-34.7667	-29.3699	-28.8451	-28.5915	-28.5098
14389600	14.39	-35.0621	-29.5929	-29.0582	-28.7996	-28.7162
14409600	14.41	-35.3522	-29.8118	-29.2674	-29.0038	-28.9187
14429600	14.43	-35.6374	-30.027	-29.4727	-29.2042	-29.1175
14449600	14.45	-35.9178	-30.2384	-29.6745	-29.401	-29.3127
14469600	14.47	-36.1936	-30.4462	-29.8727	-29.5943	-29.5044
14489700	14.49	-36.4649	-30.6506	-30.0675	-29.7842	-29.6927
14509700	14.51	-36.7318	-30.8517	-30.2591	-29.971	-29.8779
14529700	14.53	-36.9946	-31.0496	-30.4476	-30.1546	-30.0599
14549700	14.55	-37.2532	-31.2444	-30.6331	-30.3353	-30.239
14569700	14.57	-37.508	-31.4363	-30.8156	-30.513	-30.4151
14589700	14.59	-37.7589	-31.6252	-30.9953	-30.688	-30.5885
14609700	14.61	-38.0062	-31.8114	-31.1723	-30.8602	-30.7592
14629800	14.63	-38.2498	-31.9948	-31.3466	-31.0298	-30.9272
14649800	14.65	-38.49	-32.1757	-31.5184	-31.1969	-31.0928
14669800	14.67	-38.7269	-32.354	-31.6877	-31.3616	-31.2559
14689800	14.69	-38.9604	-32.5299	-31.8546	-31.5239	-31.4166
14709800	14.71	-39.1907	-32.7033	-32.0192	-31.6838	-31.5751
14729800	14.73	-39.418	-32.8745	-32.1816	-31.8416	-31.7313
14749800	14.75	-39.6422	-33.0435	-32.3418	-31.9972	-31.8854
14769800	14.77	-39.8635	-33.2102	-32.4998	-32.1507	-32.0374
14789900	14.79	-40.082	-33.3749	-32.6558	-32.3022	-32.1873
14809900	14.81	-40.2977	-33.5375	-32.8098	-32.4517	-32.3353
14829900	14.83	-40.5106	-33.6981	-32.9619	-32.5992	-32.4814
14849900	14.85	-40.721	-33.8567	-33.112	-32.7449	-32.6256
14869900	14.87	-40.9287	-34.0135	-33.2604	-32.8888	-32.768
14889900	14.89	-41.134	-34.1684	-33.4069	-33.031	-32.9086
14909900	14.91	-41.3368	-34.3215	-33.5517	-33.1714	-33.0476
14930000	14.93	-41.5372	-34.4729	-33.6948	-33.3101	-33.1849
14950000	14.95	-41.7353	-34.6226	-33.8363	-33.4472	-33.3205
14970000	14.97	-41.9312	-34.7706	-33.9761	-33.5828	-33.4546
14990000	14.99	-42.1248	-34.917	-34.1144	-33.7167	-33.5871
15010000	15.01	-42.3162	-35.0619	-34.2512	-33.8492	-33.7181
15030000	15.03	-42.5055	-35.2051	-34.3865	-33.9802	-33.8477
15050000	15.05	-42.6928	-35.3469	-34.5203	-34.1098	-33.9758
15070000	15.07	-42.878	-35.4872	-34.6527	-34.2379	-34.1026
15090100	15.09	-43.0613	-35.6261	-34.7837	-34.3647	-34.228
15110100	15.11	-43.2426	-35.7636	-34.9133	-34.4902	-34.352
15130100	15.13	-43.422	-35.8997	-35.0417	-34.6144	-34.4748
15150100	15.15	-43.5996	-36.0345	-35.1687	-34.7373	-34.5963
15170100	15.17	-43.7753	-36.1679	-35.2945	-34.859	-34.7166
15190100	15.19	-43.9493	-36.3001	-35.4191	-34.9794	-34.8356
15210100	15.21	-44.1215	-36.431	-35.5424	-35.0987	-34.9535
15230200	15.23	-44.292	-36.5607	-35.6646	-35.2167	-35.0702
15250200	15.25	-44.4609	-36.6892	-35.7856	-35.3337	-35.1858
15270200	15.27	-44.6281	-36.8166	-35.9055	-35.4496	-35.3003
15290200	15.29	-44.7937	-36.9427	-36.0242	-35.5643	-35.4137
15310200	15.31	-44.9577	-37.0678	-36.1419	-35.678	-35.526
15330200	15.33	-45.1202	-37.1917	-36.2585	-35.7907	-35.6373
15350200	15.35	-45.2812	-37.3146	-36.3741	-35.9023	-35.7476
15370200	15.37	-45.4407	-37.4364	-36.4887	-36.0129	-35.8569
15390300	15.39	-45.5988	-37.5571	-36.6023	-36.1226	-35.9653
15410300	15.41	-45.7554	-37.6768	-36.7149	-36.2313	-36.0726
15430300	15.43	-45.9106	-37.7956	-36.8265	-36.339	-36.1791
15450300	15.45	-46.0644	-37.9133	-36.9372	-36.4459	-36.2846
15470300	15.47	-46.2169	-38.0301	-37.047	-36.5518	-36.3892
15490300	15.49	-46.368	-38.1459	-37.1558	-36.6568	-36.4929
15510300	15.51	-46.5179	-38.2609	-37.2638	-36.761	-36.5958
15530400	15.53	-46.6664	-38.3748	-37.3709	-36.8643	-36.6978
15550400	15.55	-46.8137	-38.488	-37.4772	-36.9668	-36.799
15570400	15.57	-46.9598	-38.6002	-37.5826	-37.0685	-36.8994
15590400	15.59	-47.1047	-38.7115	-37.6872	-37.1693	-36.9989
15610400	15.61	-47.2483	-38.822	-37.791	-37.2694	-37.0977
15630400	15.63	-47.3908	-38.9317	-37.8939	-37.3687	-37.1957
15650400	15.65	-47.5321	-39.0406	-37.9961	-37.4672	-37.293
15670400	15.67	-47.6723	-39.1486	-38.0976	-37.5649	-37.3895
15690500	15.69	-47.8114	-39.2559	-38.1982	-37.662	-37.4853
15710500	15.71	-47.9493	-39.3623	-38.2982	-37.7583	-37.5803
15730500	15.73	-48.0862	-39.468	-38.3974	-37.8538	-37.6746
15750500	15.75	-48.222	-39.573	-38.4959	-37.9487	-37.7683
15770500	15.77	-48.3568	-39.6772	-38.5937	-38.0429	-37.8613
15790500	15.79	-48.4906	-39.7807	-38.6907	-38.1364	-37.9535
15810500	15.81	-48.6233	-39.8835	-38.7872	-38.2293	-38.0452
15830600	15.83	-48.755	-39.9855	-38.8829	-38.3215	-38.1361
15850600	15.85	-48.8858	-40.0869	-38.978	-38.413	-38.2265
15870600	15.87	-49.0155	-40.1875	-39.0724	-38.504	-38.3162
15890600	15.89	-49.1444	-40.2875	-39.1662	-38.5942	-38.4053
15910600	15.91	-49.2723	-40.3869	-39.2593	-38.6839	-38.4938
15930600	15.93	-49.3992	-40.4856	-39.3519	-38.773	-38.5816
15950600	15.95	-49.5253	-40.5836	-39.4438	-38.8615	-38.6689
15970600	15.97	-49.6504	-40.681	-39.5351	-38.9494	-38.7556
15990700	15.99	-49.7747	-40.7778	-39.6258	-39.0367	-38.8418
16010700	16.01	-49.8981	-40.8739	-39.716	-39.1234	-38.9273
16030700	16.03	-50.0206	-40.9695	-39.8056	-39.2096	-39.0124
16050700	16.05	-50.1423	-41.0644	-39.8946	-39.2953	-39.0968
16070700	16.07	-50.2631	-41.1588	-39.983	-39.3804	-39.1808
16090700	16.09	-50.3831	-41.2526	-40.0709	-39.4649	-39.2642
16110700	16.11	-50.5023	-41.3458	-40.1583	-39.5489	-39.347
16130800	16.13	-50.6207	-41.4384	-40.2451	-39.6325	-39.4294
16150800	16.15	-50.7384	-41.5305	-40.3314	-39.7155	-39.5112
16170800	16.17	-50.8552	-41.622	-40.4172	-39.7979	-39.5926
16190800	16.19	-50.9713	-41.713	-40.5024	-39.8799	-39.6735
16210800	16.21	-51.0866	-41.8035	-40.5872	-39.9614	-39.7538
16230800	16.23	-51.2011	-41.8934	-40.6714	-40.0425	-39.8337
16250800	16.25	-51.315	-41.9828	-40.7552	-40.123	-39.9131
16270800	16.27	-51.4281	-42.0717	-40.8385	-40.2031	-39.9921
16290900	16.29	-51.5404	-42.16	-40.9213	-40.2827	-40.0706
16310900	16.31	-51.6521	-42.2479	-41.0036	-40.3619	-40.1486
16330900	16.33	-51.7631	-42.3353	-41.0855	-40.4406	-40.2262
16350900	16.35	-51.8733	-42.4222	-41.1669	-40.5188	-40.3034
16370900	16.37	-51.9829	-42.5086	-41.2479	-40.5966	-40.3801
16390900	16.39	-52.0918	-42.5945	-41.3284	-40.674	-40.4564
16410900	16.41	-52.2001	-42.68	-41.4085	-40.751	-40.5323
16431000	16.43	-52.3077	-42.765	-41.4881	-40.8275	-40.6077
16451000	16.45	-52.4146	-42.8495	-41.5673	-40.9036	-40.6827
16471000	16.47	-52.5209	-42.9336	-41.6461	-40.9793	-40.7573
16491000	16.49	-52.6266	-43.0173	-41.7244	-41.0546	-40.8316
16511000	16.51	-52.7317	-43.1004	-41.8024	-41.1295	-40.9054
16531000	16.53	-52.8361	-43.1832	-41.8799	-41.204	-40.9788
16551000	16.55	-52.9399	-43.2655	-41.957	-41.2781	-41.0519
16571000	16.57	-53.0431	-43.3474	-42.0337	-41.3518	-41.1245
16591100	16.59	-53.1457	-43.4289	-42.1101	-41.4251	-41.1968
16611100	16.61	-53.2478	-43.51	-42.186	-41.4981	-41.2687
16631100	16.63	-53.3492	-43.5906	-42.2616	-41.5707	-41.3402
16651100	16.65	-53.4501	-43.6709	-42.3367	-41.6429	-41.4114
16671100	16.67	-53.5504	-43.7507	-42.4115	-41.7147	-41.4822
16691100	16.69	-53.6501	-43.8302	-42.486	-41.7862	-41.5527
16711100	16.71	-53.7493	-43.9092	-42.56	-41.8574	-41.6228
16731200	16.73	-53.848	-43.9879	-42.6337	-41.9281	-41.6926
16751200	16.75	-53.9461	-44.0661	-42.7071	-41.9986	-41.762
16771200	16.77	-54.0436	-44.144	-42.78	-42.0687	-41.831
16791200	16.79	-54.1407	-44.2216	-42.8527	-42.1384	-41.8998
16811200	16.81	-54.2372	-44.2987	-42.9249	-42.2078	-41.9682
16831200	16.83	-54.3331	-44.3755	-42.9969	-42.2769	-42.0363
16851200	16.85	-54.4286	-44.4519	-43.0685	-42.3457	-42.104
16871200	16.87	-54.5236	-44.528	-43.1397	-42.4141	-42.1715
16891300	16.89	-54.6181	-44.6037	-43.2107	-42.4822	-42.2386
16911300	16.91	-54.712	-44.679	-43.2813	-42.55	-42.3054
16931300	16.93	-54.8055	-44.754	-43.3516	-42.6175	-42.3719
16951300	16.95	-54.8985	-44.8287	-43.4215	-42.6847	-42.4381
16971300	16.97	-54.991	-44.903	-43.4911	-42.7516	-42.504
16991300	16.99	-55.0831	-44.9769	-43.5605	-42.8181	-42.5695
17011300	17.01	-55.1746	-45.0506	-43.6295	-42.8844	-42.6348
17031400	17.03	-55.2657	-45.1239	-43.6982	-42.9504	-42.6998
17051400	17.05	-55.3564	-45.1969	-43.7666	-43.016	-42.7645
17071400	17.07	-55.4466	-45.2695	-43.8347	-43.0814	-42.829
17091400	17.09	-55.5363	-45.3419	-43.9025	-43.1465	-42.8931
17111400	17.11	-55.6256	-45.4139	-43.97	-43.2113	-42.957
17131400	17.13	-55.7144	-45.4856	-44.0372	-43.2758	-43.0205
17151400	17.15	-55.8028	-45.557	-44.1041	-43.3401	-43.0838
17171400	17.17	-55.8908	-45.6281	-44.1707	-43.4041	-43.1469
17191500	17.19	-55.9784	-45.6988	-44.2371	-43.4678	-43.2096
17211500	17.21	-56.0655	-45.7693	-44.3031	-43.5312	-43.2721
17231500	17.23	-56.1522	-45.8395	-44.3689	-43.5944	-43.3343
17251500	17.25	-56.2385	-45.9094	-44.4345	-43.6573	-43.3963
17271500	17.27	-56.3244	-45.979	-44.4997	-43.7199	-43.458
17291500	17.29	-56.4098	-46.0482	-44.5647	-43.7823	-43.5195
17311500	17.31	-56.4949	-46.1173	-44.6294	-43.8444	-43.5806
17331600	17.33	-56.5796	-46.186	-44.6938	-43.9062	-43.6416
17351600	17.35	-56.6638	-46.2544	-44.758	-43.9679	-43.7023
17371600	17.37	-56.7477	-46.3226	-44.8219	-44.0292	-43.7627
17391600	17.39	-56.8312	-46.3904	-44.8856	-44.0903	-43.8229
17411600	17.41	-56.9143	-46.4581	-44.949	-44.1512	-43.8829
17431600	17.43	-56.9971	-46.5254	-45.0121	-44.2118	-43.9426
17451600	17.45	-57.0794	-46.5924	-45.075	-44.2722	-44.0021
17471600	17.47	-57.1614	-46.6592	-45.1377	-44.3324	-44.0614
17491700	17.49	-57.243	-46.7258	-45.2001	-44.3923	-44.1204
17511700	17.51	-57.3242	-46.792	-45.2622	-44.452	-44.1792
17531700	17.53	-57.4051	-46.858	-45.3242	-44.5114	-44.2377
17551700	17.55	-57.4856	-46.9238	-45.3858	-44.5706	-44.2961
17571700	17.57	-57.5658	-46.9893	-45.4473	-44.6296	-44.3542
17591700	17.59	-57.6456	-47.0545	-45.5085	-44.6884	-44.4121
17611700	17.61	-57.7251	-47.1195	-45.5695	-44.7469	-44.4697
17631800	17.63	-57.8042	-47.1843	-45.6302	-44.8052	-44.5272
17651800	17.65	-57.8829	-47.2487	-45.6907	-44.8633	-44.5844
17671800	17.67	-57.9614	-47.313	-45.751	-44.9212	-44.6414
17691800	17.69	-58.0395	-47.377	-45.8111	-44.9789	-44.6983
17711800	17.71	-58.1172	-47.4408	-45.8709	-45.0364	-44.7549
17731800	17.73	-58.1946	-47.5043	-45.9306	-45.0936	-44.8112
17751800	17.75	-58.2717	-47.5676	-45.99	-45.1506	-44.8674
17771800	17.77	-58.3485	-47.6306	-46.0492	-45.2075	-44.9234
17791900	17.79	-58.425	-47.6934	-46.1081	-45.2641	-44.9792
17811900	17.81	-58.5011	-47.756	-46.1669	-45.3205	-45.0348
17831900	17.83	-58.5769	-47.8184	-46.2255	-45.3767	-45.0901
17851900	17.85	-58.6524	-47.8805	-46.2838	-45.4327	-45.1453
17871900	17.87	-58.7276	-47.9424	-46.3419	-45.4886	-45.2003
17891900	17.89	-58.8024	-48.0041	-46.3999	-45.5442	-45.2551
17911900	17.91	-58.877	-48.0656	-46.4576	-45.5996	-45.3097
17932000	17.93	-58.9513	-48.1268	-46.5151	-45.6548	-45.3641
17952000	17.95	-59.0252	-48.1879	-46.5724	-45.7099	-45.4183
17972000	17.97	-59.0989	-48.2487	-46.6295	-45.7647	-45.4723
17992000	17.99	-59.1723	-48.3093	-46.6864	-45.8194	-45.5261
18012000	18.01	-59.2454	-48.3696	-46.7432	-45.8738	-45.5798
18032000	18.03	-59.3181	-48.4298	-46.7997	-45.9281	-45.6333
18052000	18.05	-59.3906	-48.4898	-46.856	-45.9822	-45.6866
18072000	18.07	-59.4628	-48.5495	-46.9122	-46.0361	-45.7397
18092100	18.09	-59.5348	-48.6091	-46.9681	-46.0899	-45.7926
18112100	18.11	-59.6064	-48.6684	-47.0239	-46.1434	-45.8454
18132100	18.13	-59.6778	-48.7276	-47.0795	-46.1968	-45.8979
18152100	18.15	-59.7489	-48.7865	-47.1349	-46.25	-45.9503
18172100	18.17	-59.8197	-48.8453	-47.1901	-46.303	-46.0026
18192100	18.19	-59.8902	-48.9038	-47.2451	-46.3559	-46.0546
18212100	18.21	-59.9605	-48.9621	-47.3	-46.4085	-46.1065
18232200	18.23	-60.0305	-49.0203	-47.3546	-46.4611	-46.1582
18252200	18.25	-60.1002	-49.0783	-47.4091	-46.5134	-46.2098
18272200	18.27	-60.1697	-49.136	-47.4634	-46.5655	-46.2612
18292200	18.29	-60.2389	-49.1936	-47.5176	-46.6175	-46.3124
18312200	18.31	-60.3078	-49.251	-47.5715	-46.6694	-46.3634
18332200	18.33	-60.3765	-49.3082	-47.6253	-46.721	-46.4143
18352200	18.35	-60.4449	-49.3652	-47.6789	-46.7725	-46.4651
18372200	18.37	-60.5131	-49.422	-47.7324	-46.8239	-46.5156
18392300	18.39	-60.581	-49.4787	-47.7857	-46.8751	-46.566
18412300	18.41	-60.6487	-49.5351	-47.8388	-46.9261	-46.6163
18432300	18.43	-60.7161	-49.5914	-47.8917	-46.9769	-46.6664
18452300	18.45	-60.7833	-49.6475	-47.9445	-47.0276	-46.7163
18472300	18.47	-60.8503	-49.7034	-47.9971	-47.0782	-46.7661
18492300	18.49	-60.917	-49.7592	-48.0495	-47.1286	-46.8158
18512300	18.51	-60.9834	-49.8147	-48.1018	-47.1788	-46.8653
18532400	18.53	-61.0496	-49.8701	-48.154	-47.2289	-46.9146
18552400	18.55	-61.1156	-49.9253	-48.2059	-47.2788	-46.9638
18572400	18.57	-61.1813	-49.9804	-48.2577	-47.3286	-47.0128
18592400	18.59	-61.2469	-50.0352	-48.3094	-47.3782	-47.0617
18612400	18.61	-61.3121	-50.0899	-48.3609	-47.4277	-47.1104
18632400	18.63	-61.3772	-50.1445	-48.4122	-47.477	-47.159
18652400	18.65	-61.442	-50.1989	-48.4634	-47.5262	-47.2075
18672400	18.67	-61.5066	-50.2531	-48.5144	-47.5752	-47.2558
18692500	18.69	-61.571	-50.3071	-48.5653	-47.6241	-47.304
18712500	18.71	-61.6351	-50.361	-48.616	-47.6729	-47.352
18732500	18.73	-61.699	-50.4147	-48.6666	-47.7215	-47.3999
18752500	18.75	-61.7627	-50.4682	-48.7171	-47.7699	-47.4476
18772500	18.77	-61.8262	-50.5216	-48.7673	-47.8183	-47.4952
18792500	18.79	-61.8895	-50.5748	-48.8175	-47.8665	-47.5427
18812500	18.81	-61.9525	-50.6279	-48.8675	-47.9145	-47.59
18832600	18.83	-62.0154	-50.6808	-48.9173	-47.9624	-47.6372
18852600	18.85	-62.078	-50.7336	-48.967	-48.0102	-47.6843
18872600	18.87	-62.1404	-50.7862	-49.0166	-48.0578	-47.7312
18892600	18.89	-62.2026	-50.8386	-49.066	-48.1053	-47.778
18912600	18.91	-62.2646	-50.8909	-49.1153	-48.1527	-47.8247
18932600	18.93	-62.3264	-50.943	-49.1644	-48.1999	-47.8712
18952600	18.95	-62.388	-50.995	-49.2134	-48.247	-47.9176
18972600	18.97	-62.4493	-51.0469	-49.2623	-48.294	-47.9639
18992700	18.99	-62.5105	-51.0986	-49.311	-48.3408	-48.01
19012700	19.01	-62.5715	-51.1501	-49.3596	-48.3875	-48.0561
19032700	19.03	-62.6323	-51.2015	-49.408	-48.4341	-48.102
19052700	19.05	-62.6929	-51.2527	-49.4563	-48.4806	-48.1477
19072700	19.07	-62.7532	-51.3038	-49.5045	-48.5269	-48.1934
19092700	19.09	-62.8134	-51.3548	-49.5526	-48.5731	-48.2389
19112700	19.11	-62.8734	-51.4056	-49.6005	-48.6192	-48.2843
19132800	19.13	-62.9332	-51.4563	-49.6483	-48.6651	-48.3296
19152800	19.15	-62.9928	-51.5068	-49.6959	-48.7109	-48.3747
19172800	19.17	-63.0522	-51.5572	-49.7435	-48.7566	-48.4197
19192800	19.19	-63.1115	-51.6074	-49.7909	-48.8022	-48.4646
19212800	19.21	-63.1705	-51.6575	-49.8381	-48.8477	-48.5094
19232800	19.23	-63.2294	-51.7075	-49.8853	-48.893	-48.5541
19252800	19.25	-63.288	-51.7573	-49.9323	-48.9382	-48.5987
19272800	19.27	-63.3465	-51.807	-49.9792	-48.9833	-48.6431
19292900	19.29	-63.4048	-51.8566	-50.026	-49.0283	-48.6874
19312900	19.31	-63.463	-51.906	-50.0726	-49.0732	-48.7316
19332900	19.33	-63.5209	-51.9553	-50.1191	-49.1179	-48.7757
19352900	19.35	-63.5787	-52.0044	-50.1655	-49.1626	-48.8197
19372900	19.37	-63.6362	-52.0535	-50.2118	-49.2071	-48.8636
19392900	19.39	-63.6937	-52.1024	-50.258	-49.2515	-48.9073
19412900	19.41	-63.7509	-52.1511	-50.304	-49.2958	-48.951
19433000	19.43	-63.8079	-52.1997	-50.3499	-49.3399	-48.9945
19453000	19.45	-63.8648	-52.2482	-50.3957	-49.384	-49.0379
19473000	19.47	-63.9215	-52.2966	-50.4414	-49.428	-49.0812
19493000	19.49	-63.9781	-52.3449	-50.487	-49.4718	-49.1244
19513000	19.51	-64.0345	-52.393	-50.5324	-49.5155	-49.1675
19533000	19.53	-64.0907	-52.441	-50.5777	-49.5591	-49.2105
19553000	19.55	-64.1467	-52.4888	-50.6229	-49.6026	-49.2534
19573000	19.57	-64.2026	-52.5366	-50.668	-49.646	-49.2961
19593100	19.59	-64.2583	-52.5842	-50.713	-49.6893	-49.3388
19613100	19.61	-64.3138	-52.6317	-50.7579	-49.7325	-49.3814
19633100	19.63	-64.3692	-52.679	-50.8027	-49.7756	-49.4238
19653100	19.65	-64.4244	-52.7263	-50.8473	-49.8186	-49.4662
19673100	19.67	-64.4794	-52.7734	-50.8919	-49.8614	-49.5084
19693100	19.69	-64.5343	-52.8204	-50.9363	-49.9042	-49.5506
19713100	19.71	-64.589	-52.8673	-50.9806	-49.9469	-49.5926
19733200	19.73	-64.6436	-52.9141	-51.0248	-49.9894	-49.6345
19753200	19.75	-64.698	-52.9607	-51.0689	-50.0319	-49.6764
19773200	19.77	-64.7523	-53.0073	-51.1129	-50.0742	-49.7181
19793200	19.79	-64.8064	-53.0537	-51.1568	-50.1164	-49.7597
19813200	19.81	-64.8603	-53.1	-51.2006	-50.1586	-49.8013
19833200	19.83	-64.9141	-53.1462	-51.2442	-50.2006	-49.8427
19853200	19.85	-64.9677	-53.1922	-51.2878	-50.2426	-49.8841
19873200	19.87	-65.0212	-53.2382	-51.3313	-50.2844	-49.9253
19893300	19.89	-65.0745	-53.284	-51.3746	-50.3262	-49.9664
19913300	19.91	-65.1277	-53.3297	-51.4179	-50.3678	-50.0075
19933300	19.93	-65.1808	-53.3753	-51.461	-50.4094	-50.0485
19953300	19.95	-65.2336	-53.4208	-51.5041	-50.4508	-50.0893
19973300	19.97	-65.2864	-53.4662	-51.547	-50.4922	-50.1301
19993300	19.99	-65.339	-53.5115	-51.5899	-50.5334	-50.1707
20013300	20.01	-65.3914	-53.5567	-51.6326	-50.5746	-50.2113
20033400	20.03	-65.4437	-53.6017	-51.6753	-50.6157	-50.2518
20053400	20.05	-65.4958	-53.6467	-51.7178	-50.6566	-50.2922
20073400	20.07	-65.5479	-53.6915	-51.7603	-50.6975	-50.3325
20093400	20.09	-65.5997	-53.7363	-51.8026	-50.7383	-50.3727
20113400	20.11	-65.6515	-53.7809	-51.8448	-50.779	-50.4128
20133400	20.13	-65.703	-53.8254	-51.887	-50.8196	-50.4528
20153400	20.15	-65.7545	-53.8698	-51.929	-50.8601	-50.4928
20173400	20.17	-65.8058	-53.9141	-51.971	-50.9005	-50.5326
20193500	20.19	-65.8569	-53.9583	-52.0129	-50.9409	-50.5724
20213500	20.21	-65.908	-54.0024	-52.0546	-50.9811	-50.612
20233500	20.23	-65.9589	-54.0464	-52.0963	-51.0212	-50.6516
20253500	20.25	-66.0096	-54.0903	-52.1379	-51.0613	-50.6911
20273500	20.27	-66.0602	-54.1341	-52.1793	-51.1013	-50.7305
20293500	20.29	-66.1107	-54.1778	-52.2207	-51.1411	-50.7698
20313500	20.31	-66.1611	-54.2214	-52.262	-51.1809	-50.809
20333600	20.33	-66.2113	-54.2649	-52.3032	-51.2206	-50.8482
20353600	20.35	-66.2614	-54.3082	-52.3443	-51.2602	-50.8872
20373600	20.37	-66.3113	-54.3515	-52.3854	-51.2998	-50.9262
20393600	20.39	-66.3612	-54.3947	-52.4263	-51.3392	-50.9651
20413600	20.41	-66.4109	-54.4378	-52.4671	-51.3786	-51.0039
20433600	20.43	-66.4604	-54.4808	-52.5079	-51.4178	-51.0426
20453600	20.45	-66.5098	-54.5237	-52.5485	-51.457	-51.0812
20473600	20.47	-66.5592	-54.5665	-52.5891	-51.4961	-51.1198
20493700	20.49	-66.6083	-54.6091	-52.6296	-51.5351	-51.1583
20513700	20.51	-66.6574	-54.6517	-52.6699	-51.5741	-51.1966
20533700	20.53	-66.7063	-54.6942	-52.7102	-51.6129	-51.235
20553700	20.55	-66.7551	-54.7366	-52.7505	-51.6517	-51.2732
20573700	20.57	-66.8038	-54.779	-52.7906	-51.6904	-51.3113
20593700	20.59	-66.8523	-54.8212	-52.8306	-51.729	-51.3494
20613700	20.61	-66.9008	-54.8633	-52.8706	-51.7675	-51.3874
20633800	20.63	-66.9491	-54.9053	-52.9104	-51.8059	-51.4253
20653800	20.65	-66.9973	-54.9473	-52.9502	-51.8443	-51.4631
20673800	20.67	-67.0453	-54.9891	-52.9899	-51.8826	-51.5008
20693800	20.69	-67.0933	-55.0308	-53.0295	-51.9208	-51.5385
20713800	20.71	-67.1411	-55.0725	-53.0691	-51.9589	-51.5761
20733800	20.73	-67.1888	-55.1141	-53.1085	-51.9969	-51.6136
20753800	20.75	-67.2364	-55.1555	-53.1479	-52.0349	-51.651
20773800	20.77	-67.2838	-55.1969	-53.1871	-52.0728	-51.6884
20793900	20.79	-67.3312	-55.2382	-53.2263	-52.1106	-51.7257
20813900	20.81	-67.3784	-55.2794	-53.2655	-52.1483	-51.7629
20833900	20.83	-67.4255	-55.3206	-53.3045	-52.1859	-51.8
20853900	20.85	-67.4725	-55.3616	-53.3434	-52.2235	-51.8371
20873900	20.87	-67.5194	-55.4025	-53.3823	-52.261	-51.874
20893900	20.89	-67.5662	-55.4434	-53.4211	-52.2984	-51.911
20913900	20.91	-67.6129	-55.4841	-53.4598	-52.3358	-51.9478
20934000	20.93	-67.6594	-55.5248	-53.4984	-52.373	-51.9845
20954000	20.95	-67.7058	-55.5654	-53.537	-52.4102	-52.0212
20974000	20.97	-67.7522	-55.6059	-53.5755	-52.4474	-52.0578
20994000	20.99	-67.7984	-55.6463	-53.6138	-52.4844	-52.0944
21014000	21.01	-67.8445	-55.6867	-53.6522	-52.5214	-52.1308
21034000	21.03	-67.8904	-55.7269	-53.6904	-52.5583	-52.1672
21054000	21.05	-67.9363	-55.7671	-53.7286	-52.5951	-52.2035
21074000	21.07	-67.9821	-55.8071	-53.7666	-52.6318	-52.2398
21094100	21.09	-68.0277	-55.8471	-53.8046	-52.6685	-52.276
21114100	21.11	-68.0733	-55.8871	-53.8426	-52.7051	-52.3121
21134100	21.13	-68.1187	-55.9269	-53.8804	-52.7417	-52.3481
21154100	21.15	-68.1641	-55.9666	-53.9182	-52.7781	-52.3841
21174100	21.17	-68.2093	-56.0063	-53.9559	-52.8145	-52.42
21194100	21.19	-68.2544	-56.0459	-53.9935	-52.8508	-52.4558
21214100	21.21	-68.2994	-56.0854	-54.0311	-52.8871	-52.4916
21234200	21.23	-68.3444	-56.1248	-54.0686	-52.9233	-52.5272
21254200	21.25	-68.3892	-56.1641	-54.106	-52.9594	-52.5629
21274200	21.27	-68.4339	-56.2034	-54.1433	-52.9954	-52.5984
21294200	21.29	-68.4785	-56.2426	-54.1805	-53.0314	-52.6339
21314200	21.31	-68.523	-56.2817	-54.2177	-53.0673	-52.6693
21334200	21.33	-68.5674	-56.3207	-54.2548	-53.1031	-52.7047
21354200	21.35	-68.6117	-56.3596	-54.2919	-53.1389	-52.74
21374200	21.37	-68.6558	-56.3985	-54.3289	-53.1746	-52.7752
21394300	21.39	-68.6999	-56.4373	-54.3657	-53.2102	-52.8103
21414300	21.41	-68.7439	-56.476	-54.4026	-53.2458	-52.8454
21434300	21.43	-68.7878	-56.5146	-54.4393	-53.2813	-52.8804
21454300	21.45	-68.8316	-56.5532	-54.476	-53.3167	-52.9154
21474300	21.47	-68.8753	-56.5917	-54.5126	-53.352	-52.9503
21494300	21.49	-68.9189	-56.63	-54.5492	-53.3873	-52.9851
21514300	21.51	-68.9624	-56.6684	-54.5856	-53.4226	-53.0198
21534400	21.53	-69.0058	-56.7066	-54.622	-53.4577	-53.0545
21554400	21.55	-69.0491	-56.7448	-54.6584	-53.4928	-53.0892
21574400	21.57	-69.0923	-56.7829	-54.6946	-53.5279	-53.1237
21594400	21.59	-69.1354	-56.8209	-54.7308	-53.5628	-53.1582
21614400	21.61	-69.1784	-56.8589	-54.767	-53.5977	-53.1927
21634400	21.63	-69.2213	-56.8967	-54.803	-53.6326	-53.227
21654400	21.65	-69.2642	-56.9345	-54.839	-53.6673	-53.2613
21674400	21.67	-69.3069	-56.9723	-54.8749	-53.702	-53.2956
21694500	21.69	-69.3495	-57.0099	-54.9108	-53.7367	-53.3298
21714500	21.71	-69.3921	-57.0475	-54.9466	-53.7713	-53.3639
21734500	21.73	-69.4345	-57.085	-54.9823	-53.8058	-53.398
21754500	21.75	-69.4769	-57.1224	-55.018	-53.8403	-53.432
21774500	21.77	-69.5191	-57.1598	-55.0536	-53.8747	-53.4659
21794500	21.79	-69.5613	-57.1971	-55.0891	-53.909	-53.4998
21814500	21.81	-69.6034	-57.2343	-55.1245	-53.9433	-53.5336
21834600	21.83	-69.6454	-57.2715	-55.1599	-53.9775	-53.5674
21854600	21.85	-69.6873	-57.3085	-55.1953	-54.0116	-53.6011
21874600	21.87	-69.7291	-57.3455	-55.2305	-54.0457	-53.6347
21894600	21.89	-69.7708	-57.3825	-55.2657	-54.0797	-53.6683
21914600	21.91	-69.8124	-57.4194	-55.3009	-54.1137	-53.7018
21934600	21.93	-69.854	-57.4562	-55.3359	-54.1476	-53.7353
21954600	21.95	-69.8954	-57.4929	-55.371	-54.1815	-53.7687
21974600	21.97	-69.9368	-57.5295	-55.4059	-54.2153	-53.802
21994700	21.99	-69.9781	-57.5661	-55.4408	-54.249	-53.8353
22014700	22.01	-70.0193	-57.6027	-55.4756	-54.2826	-53.8686
22034700	22.03	-70.0604	-57.6391	-55.5104	-54.3163	-53.9017
22054700	22.05	-70.1014	-57.6755	-55.5451	-54.3498	-53.9349
22074700	22.07	-70.1423	-57.7118	-55.5797	-54.3833	-53.9679
22094700	22.09	-70.1832	-57.7481	-55.6143	-54.4167	-54.0009
22114700	22.11	-70.2239	-57.7843	-55.6488	-54.4501	-54.0339
22134800	22.13	-70.2646	-57.8204	-55.6832	-54.4834	-54.0667
22154800	22.15	-70.3052	-57.8564	-55.7176	-54.5167	-54.0996
22174800	22.17	-70.3457	-57.8924	-55.752	-54.5499	-54.1323
22194800	22.19	-70.3861	-57.9284	-55.7862	-54.583	-54.1651
22214800	22.21	-70.4265	-57.9642	-55.8204	-54.6161	-54.1977
22234800	22.23	-70.4667	-58	-55.8546	-54.6492	-54.2303
22254800	22.25	-70.5069	-58.0357	-55.8887	-54.6821	-54.2629
22274800	22.27	-70.547	-58.0714	-55.9227	-54.7151	-54.2954
22294900	22.29	-70.587	-58.107	-55.9567	-54.7479	-54.3278
22314900	22.31	-70.6269	-58.1425	-55.9906	-54.7807	-54.3602
22334900	22.33	-70.6668	-58.178	-56.0245	-54.8135	-54.3925
22354900	22.35	-70.7066	-58.2134	-56.0583	-54.8462	-54.4248
22374900	22.37	-70.7462	-58.2487	-56.092	-54.8788	-54.4571
22394900	22.39	-70.7858	-58.284	-56.1257	-54.9114	-54.4892
22414900	22.41	-70.8254	-58.3192	-56.1593	-54.944	-54.5213
22435000	22.43	-70.8648	-58.3544	-56.1929	-54.9764	-54.5534
22455000	22.45	-70.9042	-58.3895	-56.2264	-55.0089	-54.5854
22475000	22.47	-70.9435	-58.4245	-56.2598	-55.0412	-54.6174
22495000	22.49	-70.9827	-58.4595	-56.2932	-55.0735	-54.6493
22515000	22.52	-71.0218	-58.4944	-56.3265	-55.1058	-54.6811
22535000	22.54	-71.0609	-58.5292	-56.3598	-55.138	-54.7129
22555000	22.56	-71.0999	-58.564	-56.393	-55.1702	-54.7447
22575100	22.58	-71.1388	-58.5987	-56.4262	-55.2023	-54.7764
22595100	22.6	-71.1776	-58.6334	-56.4593	-55.2343	-54.808
22615100	22.62	-71.2163	-58.668	-56.4924	-55.2663	-54.8396
22635100	22.64	-71.255	-58.7025	-56.5254	-55.2983	-54.8712
22655100	22.66	-71.2936	-58.737	-56.5583	-55.3302	-54.9027
22675100	22.68	-71.3321	-58.7714	-56.5912	-55.362	-54.9341
22695100	22.7	-71.3706	-58.8058	-56.624	-55.3938	-54.9655
22715100	22.72	-71.4089	-58.8401	-56.6568	-55.4255	-54.9968
22735200	22.74	-71.4472	-58.8743	-56.6895	-55.4572	-55.0281
22755200	22.76	-71.4854	-58.9085	-56.7222	-55.4889	-55.0594
22775200	22.78	-71.5236	-58.9426	-56.7548	-55.5205	-55.0906
22795200	22.8	-71.5617	-58.9767	-56.7874	-55.552	-55.1217
22815200	22.82	-71.5997	-59.0107	-56.8199	-55.5835	-55.1528
22835200	22.84	-71.6376	-59.0447	-56.8524	-55.6149	-55.1838
22855200	22.86	-71.6754	-59.0785	-56.8848	-55.6463	-55.2148
22875300	22.88	-71.7132	-59.1124	-56.9171	-55.6776	-55.2458
22895300	22.9	-71.7509	-59.1462	-56.9494	-55.7089	-55.2767
22915300	22.92	-71.7886	-59.1799	-56.9817	-55.7401	-55.3075
22935300	22.94	-71.8261	-59.2135	-57.0139	-55.7713	-55.3383
22955300	22.96	-71.8636	-59.2471	-57.046	-55.8025	-55.3691
22975300	22.98	-71.9011	-59.2807	-57.0781	-55.8335	-55.3998
22995300	23	-71.9384	-59.3142	-57.1101	-55.8646	-55.4304
23015300	23.02	-71.9757	-59.3476	-57.1421	-55.8956	-55.461
23035400	23.04	-72.0129	-59.381	-57.1741	-55.9265	-55.4916
23055400	23.06	-72.05	-59.4143	-57.2059	-55.9574	-55.5221
23075400	23.08	-72.0871	-59.4476	-57.2378	-55.9883	-55.5525
23095400	23.1	-72.1241	-59.4808	-57.2696	-56.019	-55.583
23115400	23.12	-72.1611	-59.514	-57.3013	-56.0498	-55.6133
23135400	23.14	-72.1979	-59.5471	-57.333	-56.0805	-55.6437
23155400	23.16	-72.2347	-59.5801	-57.3646	-56.1111	-55.6739
23175500	23.18	-72.2715	-59.6131	-57.3962	-56.1418	-55.7042
23195500	23.2	-72.3081	-59.6461	-57.4277	-56.1723	-55.7344
23215500	23.22	-72.3447	-59.679	-57.4592	-56.2028	-55.7645
23235500	23.24	-72.3812	-59.7118	-57.4906	-56.2333	-55.7946
23255500	23.26	-72.4177	-59.7446	-57.522	-56.2637	-55.8246
23275500	23.28	-72.4541	-59.7773	-57.5534	-56.2941	-55.8546
23295500	23.3	-72.4904	-59.81	-57.5846	-56.3244	-55.8846
23315500	23.32	-72.5267	-59.8426	-57.6159	-56.3547	-55.9145
23335600	23.34	-72.5629	-59.8752	-57.6471	-56.3849	-55.9444
23355600	23.36	-72.599	-59.9077	-57.6782	-56.4151	-55.9742
23375600	23.38	-72.6351	-59.9402	-57.7093	-56.4452	-56.004
23395600	23.4	-72.6711	-59.9726	-57.7403	-56.4753	-56.0337
23415600	23.42	-72.707	-60.0049	-57.7713	-56.5054	-56.0634
23435600	23.44	-72.7429	-60.0372	-57.8023	-56.5354	-56.093
23455600	23.46	-72.7787	-60.0695	-57.8332	-56.5654	-56.1226
23475700	23.48	-72.8144	-60.1017	-57.864	-56.5953	-56.1522
23495700	23.5	-72.8501	-60.1338	-57.8948	-56.6251	-56.1817
23515700	23.52	-72.8857	-60.1659	-57.9256	-56.655	-56.2112
23535700	23.54	-72.9213	-60.198	-57.9563	-56.6848	-56.2406
23555700	23.56	-72.9567	-60.23	-57.987	-56.7145	-56.27
23575700	23.58	-72.9922	-60.2619	-58.0176	-56.7442	-56.2993
23595700	23.6	-73.0275	-60.2938	-58.0482	-56.7738	-56.3286
23615700	23.62	-73.0628	-60.3257	-58.0787	-56.8034	-56.3579
23635800	23.64	-73.0981	-60.3575	-58.1092	-56.833	-56.3871
23655800	23.66	-73.1332	-60.3892	-58.1396	-56.8625	-56.4162
23675800	23.68	-73.1683	-60.4209	-58.17	-56.892	-56.4454
23695800	23.7	-73.2034	-60.4526	-58.2003	-56.9214	-56.4744
23715800	23.72	-73.2384	-60.4842	-58.2306	-56.9508	-56.5035
23735800	23.74	-73.2733	-60.5157	-58.2609	-56.9802	-56.5325
23755800	23.76	-73.3082	-60.5472	-58.2911	-57.0095	-56.5614
23775900	23.78	-73.343	-60.5787	-58.3212	-57.0387	-56.5904
23795900	23.8	-73.3777	-60.6101	-58.3513	-57.068	-56.6192
23815900	23.82	-73.4124	-60.6414	-58.3814	-57.0971	-56.6481
23835900	23.84	-73.447	-60.6727	-58.4114	-57.1263	-56.6769
23855900	23.86	-73.4816	-60.704	-58.4414	-57.1554	-56.7056
23875900	23.88	-73.5161	-60.7352	-58.4714	-57.1844	-56.7343
23895900	23.9	-73.5505	-60.7664	-58.5013	-57.2134	-56.763
23915900	23.92	-73.5849	-60.7975	-58.5311	-57.2424	-56.7916
23936000	23.94	-73.6193	-60.8286	-58.5609	-57.2713	-56.8202
23956000	23.96	-73.6535	-60.8596	-58.5907	-57.3002	-56.8487
23976000	23.98	-73.6877	-60.8906	-58.6204	-57.329	-56.8772
23996000	24	-73.7219	-60.9215	-58.6501	-57.3579	-56.9057
24016000	24.02	-73.756	-60.9524	-58.6797	-57.3866	-56.9341
24036000	24.04	-73.79	-60.9832	-58.7093	-57.4153	-56.9625
24056000	24.06	-73.824	-61.014	-58.7388	-57.444	-56.9909
24076100	24.08	-73.8579	-61.0447	-58.7683	-57.4727	-57.0192
24096100	24.1	-73.8918	-61.0754	-58.7978	-57.5013	-57.0474
24116100	24.12	-73.9256	-61.1061	-58.8272	-57.5298	-57.0757
24136100	24.14	-73.9594	-61.1367	-58.8566	-57.5583	-57.1039
24156100	24.16	-73.9931	-61.1672	-58.8859	-57.5868	-57.132
24176100	24.18	-74.0267	-61.1977	-58.9152	-57.6153	-57.1601
24196100	24.2	-74.0603	-61.2282	-58.9445	-57.6437	-57.1882
24216100	24.22	-74.0938	-61.2586	-58.9737	-57.672	-57.2162
24236200	24.24	-74.1273	-61.289	-59.0028	-57.7003	-57.2442
24256200	24.26	-74.1607	-61.3193	-59.032	-57.7286	-57.2722
24276200	24.28	-74.194	-61.3496	-59.061	-57.7569	-57.3001
24296200	24.3	-74.2273	-61.3798	-59.0901	-57.7851	-57.328
24316200	24.32	-74.2606	-61.41	-59.1191	-57.8132	-57.3558
24336200	24.34	-74.2938	-61.4402	-59.148	-57.8413	-57.3836
24356200	24.36	-74.3269	-61.4703	-59.177	-57.8694	-57.4114
24376300	24.38	-74.36	-61.5003	-59.2058	-57.8975	-57.4391
24396300	24.4	-74.3931	-61.5303	-59.2347	-57.9255	-57.4668
24416300	24.42	-74.426	-61.5603	-59.2635	-57.9535	-57.4944
24436300	24.44	-74.459	-61.5903	-59.2922	-57.9814	-57.522
24456300	24.46	-74.4918	-61.6201	-59.3209	-58.0093	-57.5496
24476300	24.48	-74.5246	-61.65	-59.3496	-58.0371	-57.5772
24496300	24.5	-74.5574	-61.6798	-59.3782	-58.065	-57.6047
24516300	24.52	-74.5901	-61.7095	-59.4068	-58.0927	-57.6321
24536400	24.54	-74.6228	-61.7392	-59.4354	-58.1205	-57.6596
24556400	24.56	-74.6554	-61.7689	-59.4639	-58.1482	-57.687
24576400	24.58	-74.6879	-61.7985	-59.4924	-58.1759	-57.7143
24596400	24.6	-74.7204	-61.8281	-59.5208	-58.2035	-57.7416
24616400	24.62	-74.7529	-61.8577	-59.5492	-58.2311	-57.7689
24636400	24.64	-74.7853	-61.8872	-59.5776	-58.2587	-57.7962
24656400	24.66	-74.8176	-61.9166	-59.6059	-58.2862	-57.8234
24676500	24.68	-74.8499	-61.946	-59.6342	-58.3137	-57.8505
24696500	24.7	-74.8822	-61.9754	-59.6624	-58.3411	-57.8777
24716500	24.72	-74.9143	-62.0047	-59.6906	-58.3685	-57.9048
24736500	24.74	-74.9465	-62.034	-59.7188	-58.3959	-57.9319
24756500	24.76	-74.9786	-62.0633	-59.7469	-58.4232	-57.9589
24776500	24.78	-75.0106	-62.0925	-59.775	-58.4505	-57.9859
24796500	24.8	-75.0426	-62.1217	-59.803	-58.4778	-58.0128
24816500	24.82	-75.0745	-62.1508	-59.8311	-58.505	-58.0398
24836600	24.84	-75.1064	-62.1799	-59.859	-58.5322	-58.0667
24856600	24.86	-75.1383	-62.2089	-59.887	-58.5594	-58.0935
24876600	24.88	-75.17	-62.2379	-59.9149	-58.5865	-58.1203
24896600	24.9	-75.2018	-62.2669	-59.9427	-58.6136	-58.1471
24916600	24.92	-75.2335	-62.2958	-59.9706	-58.6406	-58.1739
24936600	24.94	-75.2651	-62.3247	-59.9983	-58.6676	-58.2006
24956600	24.96	-75.2967	-62.3535	-60.0261	-58.6946	-58.2273
24976700	24.98	-75.3282	-62.3823	-60.0538	-58.7216	-58.2539
24996700	25	-75.3597	-62.4111	-60.0815	-58.7485	-58.2805
25016700	25.02	-75.3912	-62.4398	-60.1091	-58.7754	-58.3071
25036700	25.04	-75.4226	-62.4685	-60.1367	-58.8022	-58.3336
25056700	25.06	-75.4539	-62.4971	-60.1643	-58.829	-58.3602
25076700	25.08	-75.4852	-62.5257	-60.1918	-58.8558	-58.3866
25096700	25.1	-75.5165	-62.5543	-60.2193	-58.8825	-58.4131
25116700	25.12	-75.5477	-62.5828	-60.2468	-58.9092	-58.4395
25136800	25.14	-75.5788	-62.6113	-60.2742	-58.9359	-58.4659
25156800	25.16	-75.6099	-62.6397	-60.3016	-58.9625	-58.4922
25176800	25.18	-75.641	-62.6681	-60.3289	-58.9891	-58.5185
25196800	25.2	-75.672	-62.6965	-60.3562	-59.0157	-58.5448
25216800	25.22	-75.703	-62.7248	-60.3835	-59.0422	-58.571
25236800	25.24	-75.7339	-62.7531	-60.4107	-59.0687	-58.5972
25256800	25.26	-75.7648	-62.7813	-60.4379	-59.0952	-58.6234
25276900	25.28	-75.7956	-62.8096	-60.4651	-59.1216	-58.6496
25296900	25.3	-75.8264	-62.8377	-60.4922	-59.148	-58.6757
25316900	25.32	-75.8571	-62.8659	-60.5193	-59.1744	-58.7017
25336900	25.34	-75.8878	-62.894	-60.5464	-59.2007	-58.7278
25356900	25.36	-75.9184	-62.922	-60.5734	-59.227	-58.7538
25376900	25.38	-75.949	-62.95	-60.6004	-59.2533	-58.7798
25396900	25.4	-75.9796	-62.978	-60.6274	-59.2795	-58.8057
25416900	25.42	-76.0101	-63.006	-60.6543	-59.3057	-58.8316
25437000	25.44	-76.0405	-63.0339	-60.6812	-59.3318	-58.8575
25457000	25.46	-76.0709	-63.0618	-60.708	-59.358	-58.8834
25477000	25.48	-76.1013	-63.0896	-60.7349	-59.3841	-58.9092
25497000	25.5	-76.1316	-63.1174	-60.7616	-59.4101	-58.935
25517000	25.52	-76.1619	-63.1451	-60.7884	-59.4362	-58.9607
25537000	25.54	-76.1921	-63.1729	-60.8151	-59.4622	-58.9865
25557000	25.56	-76.2223	-63.2006	-60.8418	-59.4882	-59.0121
25577100	25.58	-76.2524	-63.2282	-60.8684	-59.5141	-59.0378
25597100	25.6	-76.2825	-63.2558	-60.895	-59.54	-59.0634
25617100	25.62	-76.3126	-63.2834	-60.9216	-59.5659	-59.089
25637100	25.64	-76.3426	-63.3109	-60.9482	-59.5917	-59.1146
25657100	25.66	-76.3726	-63.3384	-60.9747	-59.6175	-59.1401
25677100	25.68	-76.4025	-63.3659	-61.0012	-59.6433	-59.1656
25697100	25.7	-76.4324	-63.3933	-61.0276	-59.669	-59.1911
25717100	25.72	-76.4622	-63.4207	-61.054	-59.6948	-59.2166
25737200	25.74	-76.492	-63.4481	-61.0804	-59.7204	-59.242
25757200	25.76	-76.5218	-63.4754	-61.1068	-59.7461	-59.2673
25777200	25.78	-76.5515	-63.5027	-61.1331	-59.7717	-59.2927
25797200	25.8	-76.5811	-63.53	-61.1593	-59.7973	-59.318
25817200	25.82	-76.6108	-63.5572	-61.1856	-59.8229	-59.3433
25837200	25.84	-76.6403	-63.5844	-61.2118	-59.8484	-59.3686
25857200	25.86	-76.6699	-63.6115	-61.238	-59.8739	-59.3938
25877300	25.88	-76.6994	-63.6386	-61.2641	-59.8994	-59.419
25897300	25.9	-76.7288	-63.6657	-61.2903	-59.9248	-59.4442
25917300	25.92	-76.7582	-63.6928	-61.3164	-59.9502	-59.4693
25937300	25.94	-76.7876	-63.7198	-61.3424	-59.9756	-59.4944
25957300	25.96	-76.8169	-63.7467	-61.3684	-60.0009	-59.5195
25977300	25.98	-76.8462	-63.7737	-61.3944	-60.0262	-59.5445
25997300	26	-76.8754	-63.8006	-61.4204	-60.0515	-59.5695
26017300	26.02	-76.9046	-63.8274	-61.4463	-60.0768	-59.5945
26037400	26.04	-76.9338	-63.8543	-61.4722	-60.102	-59.6195
26057400	26.06	-76.9629	-63.8811	-61.498	-60.1272	-59.6444
26077400	26.08	-76.992	-63.9078	-61.5239	-60.1523	-59.6693
26097400	26.1	-77.021	-63.9346	-61.5497	-60.1775	-59.6942
26117400	26.12	-77.05	-63.9613	-61.5754	-60.2026	-59.719
26137400	26.14	-77.079	-63.9879	-61.6012	-60.2276	-59.7439
26157400	26.16	-77.1079	-64.0146	-61.6269	-60.2527	-59.7686
26177500	26.18	-77.1368	-64.0412	-61.6526	-60.2777	-59.7934
26197500	26.2	-77.1656	-64.0677	-61.6782	-60.3027	-59.8181
26217500	26.22	-77.1944	-64.0943	-61.7038	-60.3276	-59.8428
26237500	26.24	-77.2231	-64.1208	-61.7294	-60.3526	-59.8675
26257500	26.26	-77.2519	-64.1472	-61.7549	-60.3775	-59.8921
26277500	26.28	-77.2805	-64.1737	-61.7805	-60.4023	-59.9167
26297500	26.3	-77.3092	-64.2001	-61.8059	-60.4272	-59.9413
26317500	26.32	-77.3378	-64.2264	-61.8314	-60.452	-59.9659
26337600	26.34	-77.3663	-64.2528	-61.8568	-60.4767	-59.9904
26357600	26.36	-77.3948	-64.2791	-61.8822	-60.5015	-60.0149
26377600	26.38	-77.4233	-64.3053	-61.9076	-60.5262	-60.0394
26397600	26.4	-77.4517	-64.3316	-61.9329	-60.5509	-60.0638
26417600	26.42	-77.4801	-64.3578	-61.9582	-60.5756	-60.0882
26437600	26.44	-77.5085	-64.3839	-61.9835	-60.6002	-60.1126
26457600	26.46	-77.5368	-64.4101	-62.0087	-60.6248	-60.137
26477700	26.48	-77.5651	-64.4362	-62.034	-60.6494	-60.1613
26497700	26.5	-77.5933	-64.4622	-62.0591	-60.6739	-60.1856
26517700	26.52	-77.6215	-64.4883	-62.0843	-60.6985	-60.2099
26537700	26.54	-77.6497	-64.5143	-62.1094	-60.723	-60.2341
26557700	26.56	-77.6778	-64.5403	-62.1345	-60.7474	-60.2583
26577700	26.58	-77.7059	-64.5662	-62.1596	-60.7719	-60.2825
26597700	26.6	-77.734	-64.5921	-62.1846	-60.7963	-60.3067
26617700	26.62	-77.762	-64.618	-62.2096	-60.8207	-60.3308
26637800	26.64	-77.79	-64.6439	-62.2346	-60.845	-60.3549
26657800	26.66	-77.8179	-64.6697	-62.2596	-60.8693	-60.379
26677800	26.68	-77.8458	-64.6955	-62.2845	-60.8936	-60.4031
26697800	26.7	-77.8737	-64.7212	-62.3094	-60.9179	-60.4271
26717800	26.72	-77.9015	-64.7469	-62.3342	-60.9421	-60.4511
26737800	26.74	-77.9293	-64.7726	-62.3591	-60.9664	-60.4751
26757800	26.76	-77.957	-64.7983	-62.3839	-60.9906	-60.499
26777900	26.78	-77.9847	-64.8239	-62.4086	-61.0147	-60.5229
26797900	26.8	-78.0124	-64.8495	-62.4334	-61.0388	-60.5468
26817900	26.82	-78.0401	-64.8751	-62.4581	-61.063	-60.5707
26837900	26.84	-78.0677	-64.9006	-62.4828	-61.087	-60.5945
26857900	26.86	-78.0952	-64.9261	-62.5075	-61.1111	-60.6183
26877900	26.88	-78.1228	-64.9516	-62.5321	-61.1351	-60.6421
26897900	26.9	-78.1503	-64.9771	-62.5567	-61.1591	-60.6659
26917900	26.92	-78.1777	-65.0025	-62.5813	-61.1831	-60.6896
26938000	26.94	-78.2051	-65.0279	-62.6058	-61.207	-60.7133
26958000	26.96	-78.2325	-65.0532	-62.6303	-61.2309	-60.737
26978000	26.98	-78.2599	-65.0785	-62.6548	-61.2548	-60.7607
26998000	27	-78.2872	-65.1038	-62.6793	-61.2787	-60.7843
27018000	27.02	-78.3145	-65.1291	-62.7037	-61.3025	-60.8079
27038000	27.04	-78.3417	-65.1543	-62.7281	-61.3263	-60.8315
27058000	27.06	-78.3689	-65.1795	-62.7525	-61.3501	-60.855
27078100	27.08	-78.3961	-65.2047	-62.7769	-61.3739	-60.8786
27098100	27.1	-78.4232	-65.2299	-62.8012	-61.3976	-60.9021
27118100	27.12	-78.4503	-65.255	-62.8255	-61.4213	-60.9255
27138100	27.14	-78.4774	-65.2801	-62.8497	-61.445	-60.949
27158100	27.16	-78.5044	-65.3051	-62.874	-61.4687	-60.9724
27178100	27.18	-78.5314	-65.3302	-62.8982	-61.4923	-60.9958
27198100	27.2	-78.5584	-65.3552	-62.9224	-61.5159	-61.0192
27218100	27.22	-78.5853	-65.3801	-62.9465	-61.5395	-61.0425
27238200	27.24	-78.6122	-65.4051	-62.9707	-61.563	-61.0658
27258200	27.26	-78.6391	-65.43	-62.9948	-61.5866	-61.0891
27278200	27.28	-78.6659	-65.4549	-63.0189	-61.61	-61.1124
27298200	27.3	-78.6927	-65.4797	-63.0429	-61.6335	-61.1357
27318200	27.32	-78.7194	-65.5045	-63.0669	-61.657	-61.1589
27338200	27.34	-78.7462	-65.5293	-63.0909	-61.6804	-61.1821
27358200	27.36	-78.7728	-65.5541	-63.1149	-61.7038	-61.2052
27378300	27.38	-78.7995	-65.5788	-63.1389	-61.7272	-61.2284
27398300	27.4	-78.8261	-65.6035	-63.1628	-61.7505	-61.2515
27418300	27.42	-78.8527	-65.6282	-63.1867	-61.7738	-61.2746
27438300	27.44	-78.8792	-65.6529	-63.2105	-61.7971	-61.2977
27458300	27.46	-78.9058	-65.6775	-63.2344	-61.8204	-61.3207
27478300	27.48	-78.9322	-65.7021	-63.2582	-61.8436	-61.3438
27498300	27.5	-78.9587	-65.7267	-63.282	-61.8669	-61.3668
27518300	27.52	-78.9851	-65.7512	-63.3057	-61.8901	-61.3897
27538400	27.54	-79.0115	-65.7757	-63.3295	-61.9132	-61.4127
27558400	27.56	-79.0378	-65.8002	-63.3532	-61.9364	-61.4356
27578400	27.58	-79.0642	-65.8247	-63.3768	-61.9595	-61.4585
27598400	27.6	-79.0904	-65.8491	-63.4005	-61.9826	-61.4814
27618400	27.62	-79.1167	-65.8735	-63.4241	-62.0057	-61.5042
27638400	27.64	-79.1429	-65.8979	-63.4477	-62.0287	-61.5271
27658400	27.66	-79.1691	-65.9222	-63.4713	-62.0517	-61.5499
27678500	27.68	-79.1953	-65.9465	-63.4949	-62.0747	-61.5727
27698500	27.7	-79.2214	-65.9708	-63.5184	-62.0977	-61.5954
27718500	27.72	-79.2475	-65.9951	-63.5419	-62.1207	-61.6181
27738500	27.74	-79.2735	-66.0193	-63.5654	-62.1436	-61.6409
27758500	27.76	-79.2995	-66.0435	-63.5888	-62.1665	-61.6635
27778500	27.78	-79.3255	-66.0677	-63.6122	-62.1894	-61.6862
27798500	27.8	-79.3515	-66.0919	-63.6356	-62.2122	-61.7088
27818500	27.82	-79.3774	-66.116	-63.659	-62.2351	-61.7315
27838600	27.84	-79.4033	-66.1401	-63.6824	-62.2579	-61.754
27858600	27.86	-79.4292	-66.1641	-63.7057	-62.2807	-61.7766
27878600	27.88	-79.455	-66.1882	-63.729	-62.3034	-61.7992
27898600	27.9	-79.4808	-66.2122	-63.7523	-62.3261	-61.8217
27918600	27.92	-79.5066	-66.2362	-63.7755	-62.3489	-61.8442
27938600	27.94	-79.5323	-66.2602	-63.7987	-62.3715	-61.8667
27958600	27.96	-79.558	-66.2841	-63.8219	-62.3942	-61.8891
27978700	27.98	-79.5837	-66.308	-63.8451	-62.4168	-61.9115
27998700	28	-79.6094	-66.3319	-63.8682	-62.4395	-61.9339
28018700	28.02	-79.635	-66.3558	-63.8914	-62.4621	-61.9563
28038700	28.04	-79.6605	-66.3796	-63.9145	-62.4846	-61.9787
28058700	28.06	-79.6861	-66.4034	-63.9375	-62.5072	-62.001
28078700	28.08	-79.7116	-66.4272	-63.9606	-62.5297	-62.0233
28098700	28.1	-79.7371	-66.4509	-63.9836	-62.5522	-62.0456
28118700	28.12	-79.7626	-66.4747	-64.0066	-62.5747	-62.0679
28138800	28.14	-79.788	-66.4984	-64.0296	-62.5971	-62.0901
28158800	28.16	-79.8134	-66.522	-64.0526	-62.6196	-62.1124
28178800	28.18	-79.8387	-66.5457	-64.0755	-62.642	-62.1346
28198800	28.2	-79.8641	-66.5693	-64.0984	-62.6643	-62.1567
28218800	28.22	-79.8894	-66.5929	-64.1213	-62.6867	-62.1789
28238800	28.24	-79.9147	-66.6165	-64.1441	-62.709	-62.201
28258800	28.26	-79.9399	-66.64	-64.167	-62.7314	-62.2231
28278900	28.28	-79.9651	-66.6636	-64.1898	-62.7537	-62.2452
28298900	28.3	-79.9903	-66.687	-64.2126	-62.7759	-62.2673
28318900	28.32	-80.0155	-66.7105	-64.2353	-62.7982	-62.2893
28338900	28.34	-80.0406	-66.734	-64.2581	-62.8204	-62.3114
28358900	28.36	-80.0657	-66.7574	-64.2808	-62.8426	-62.3334
28378900	28.38	-80.0907	-66.7808	-64.3035	-62.8648	-62.3553
28398900	28.4	-80.1158	-66.8041	-64.3261	-62.8869	-62.3773
28418900	28.42	-80.1408	-66.8275	-64.3488	-62.9091	-62.3992
28439000	28.44	-80.1658	-66.8508	-64.3714	-62.9312	-62.4211
28459000	28.46	-80.1907	-66.8741	-64.394	-62.9533	-62.443
28479000	28.48	-80.2156	-66.8974	-64.4166	-62.9753	-62.4649
28499000	28.5	-80.2405	-66.9206	-64.4391	-62.9974	-62.4867
28519000	28.52	-80.2654	-66.9438	-64.4616	-63.0194	-62.5086
28539000	28.54	-80.2902	-66.967	-64.4841	-63.0414	-62.5304
28559000	28.56	-80.315	-66.9902	-64.5066	-63.0634	-62.5522
28579100	28.58	-80.3398	-67.0133	-64.5291	-63.0853	-62.5739
28599100	28.6	-80.3645	-67.0365	-64.5515	-63.1073	-62.5957
28619100	28.62	-80.3892	-67.0596	-64.5739	-63.1292	-62.6174
28639100	28.64	-80.4139	-67.0826	-64.5963	-63.1511	-62.6391
28659100	28.66	-80.4386	-67.1057	-64.6187	-63.173	-62.6607
28679100	28.68	-80.4632	-67.1287	-64.641	-63.1948	-62.6824
28699100	28.7	-80.4878	-67.1517	-64.6633	-63.2166	-62.704
28719100	28.72	-80.5124	-67.1747	-64.6856	-63.2384	-62.7256
28739200	28.74	-80.5369	-67.1976	-64.7079	-63.2602	-62.7472
28759200	28.76	-80.5614	-67.2205	-64.7302	-63.282	-62.7688
28779200	28.78	-80.5859	-67.2434	-64.7524	-63.3037	-62.7903
28799200	28.8	-80.6104	-67.2663	-64.7746	-63.3254	-62.8119
28819200	28.82	-80.6348	-67.2892	-64.7968	-63.3471	-62.8334
28839200	28.84	-80.6592	-67.312	-64.8189	-63.3688	-62.8548
28859200	28.86	-80.6836	-67.3348	-64.8411	-63.3905	-62.8763
28879300	28.88	-80.7079	-67.3576	-64.8632	-63.4121	-62.8978
28899300	28.9	-80.7323	-67.3803	-64.8853	-63.4337	-62.9192
28919300	28.92	-80.7565	-67.4031	-64.9074	-63.4553	-62.9406
28939300	28.94	-80.7808	-67.4258	-64.9294	-63.4769	-62.962
28959300	28.96	-80.805	-67.4485	-64.9514	-63.4984	-62.9833
28979300	28.98	-80.8292	-67.4711	-64.9734	-63.5199	-63.0046
28999300	29	-80.8534	-67.4938	-64.9954	-63.5415	-63.026
29019300	29.02	-80.8776	-67.5164	-65.0174	-63.5629	-63.0473
29039400	29.04	-80.9017	-67.539	-65.0393	-63.5844	-63.0685
29059400	29.06	-80.9258	-67.5615	-65.0612	-63.6059	-63.0898
29079400	29.08	-80.9499	-67.5841	-65.0831	-63.6273	-63.111
29099400	29.1	-80.9739	-67.6066	-65.105	-63.6487	-63.1322
29119400	29.12	-80.9979	-67.6291	-65.1269	-63.6701	-63.1534
29139400	29.14	-81.0219	-67.6516	-65.1487	-63.6914	-63.1746
29159400	29.16	-81.0459	-67.674	-65.1705	-63.7128	-63.1958
29179500	29.18	-81.0698	-67.6964	-65.1923	-63.7341	-63.2169
29199500	29.2	-81.0937	-67.7189	-65.2141	-63.7554	-63.238
29219500	29.22	-81.1176	-67.7412	-65.2358	-63.7767	-63.2591
29239500	29.24	-81.1415	-67.7636	-65.2575	-63.7979	-63.2802
29259500	29.26	-81.1653	-67.7859	-65.2792	-63.8192	-63.3012
29279500	29.28	-81.1891	-67.8082	-65.3009	-63.8404	-63.3223
29299500	29.3	-81.2129	-67.8305	-65.3226	-63.8616	-63.3433
29319500	29.32	-81.2366	-67.8528	-65.3442	-63.8827	-63.3643
29339600	29.34	-81.2603	-67.8751	-65.3658	-63.9039	-63.3853
29359600	29.36	-81.284	-67.8973	-65.3874	-63.925	-63.4062
29379600	29.38	-81.3077	-67.9195	-65.409	-63.9462	-63.4271
29399600	29.4	-81.3314	-67.9417	-65.4306	-63.9673	-63.4481
29419600	29.42	-81.355	-67.9638	-65.4521	-63.9883	-63.469
29439600	29.44	-81.3786	-67.9859	-65.4736	-64.0094	-63.4898
29459600	29.46	-81.4021	-68.0081	-65.4951	-64.0304	-63.5107
29479700	29.48	-81.4257	-68.0301	-65.5166	-64.0514	-63.5315
29499700	29.5	-81.4492	-68.0522	-65.538	-64.0724	-63.5523
29519700	29.52	-81.4727	-68.0743	-65.5594	-64.0934	-63.5731
29539700	29.54	-81.4961	-68.0963	-65.5808	-64.1144	-63.5939
29559700	29.56	-81.5196	-68.1183	-65.6022	-64.1353	-63.6147
29579700	29.58	-81.543	-68.1403	-65.6236	-64.1562	-63.6354
29599700	29.6	-81.5664	-68.1622	-65.6449	-64.1771	-63.6561
29619700	29.62	-81.5897	-68.1841	-65.6663	-64.198	-63.6768
29639800	29.64	-81.6131	-68.2061	-65.6876	-64.2189	-63.6975
29659800	29.66	-81.6364	-68.2279	-65.7088	-64.2397	-63.7182
29679800	29.68	-81.6597	-68.2498	-65.7301	-64.2605	-63.7388
29699800	29.7	-81.6829	-68.2717	-65.7514	-64.2813	-63.7594
29719800	29.72	-81.7062	-68.2935	-65.7726	-64.3021	-63.7801
29739800	29.74	-81.7294	-68.3153	-65.7938	-64.3229	-63.8006
29759800	29.76	-81.7525	-68.3371	-65.815	-64.3436	-63.8212
29779900	29.78	-81.7757	-68.3588	-65.8361	-64.3643	-63.8418
29799900	29.8	-81.7988	-68.3806	-65.8573	-64.385	-63.8623
29819900	29.82	-81.8219	-68.4023	-65.8784	-64.4057	-63.8828
29839900	29.84	-81.845	-68.424	-65.8995	-64.4264	-63.9033
29859900	29.86	-81.8681	-68.4457	-65.9206	-64.447	-63.9238
29879900	29.88	-81.8911	-68.4673	-65.9416	-64.4676	-63.9442
29899900	29.9	-81.9141	-68.4889	-65.9627	-64.4883	-63.9646
29919900	29.92	-81.9371	-68.5106	-65.9837	-64.5088	-63.9851
29940000	29.94	-81.9601	-68.5321	-66.0047	-64.5294	-64.0055
29960000	29.96	-81.983	-68.5537	-66.0257	-64.55	-64.0258
29980000	29.98	-82.0059	-68.5753	-66.0466	-64.5705	-64.0462
30000000	30	-82.0288	-68.5968	-66.0676	-64.591	-64.0665
