# Supplementary material for: Textile dual-band NFC-A4WP (13.56–6.78 MHz) combiner for wireless energy and data transmission for connected clothing
Source: Sci Rep. 2023 Apr 6;13:5613. doi: 10.1038/s41598-023-31832-0 (PMC10079655; doi:10.1038/s41598-023-31832-0)
Supplement: Supplementary file 2 — Supplementary Information 2. [file 41598_2023_31832_MOESM2_ESM.xlsx]

## Sheet: Feuil1
F ( MHz)	Lco = 550mm	Lco = 500mm	Lco = 450mm	Lco = 400mm	Lco = 360mm	Lco = 350mm	Lco = 300mm	Lco = 250mm
0.1	-86.3281	-95.8164	-84.8047	-88.3711	-99.9414	-89.7773	-91.25	-86.9414
0.162375	-106.902	-95.7461	-86.3633	-87.3906	-88.8164	-99.8867	-93.8633	-85.5351
0.22475	-95.0312	-89.9141	-182.547	-93.0703	-92.4219	-95.9141	-86.4023	-107.051
0.287125	-85.1328	-182.641	-94.1445	-91.1445	-88.8359	-100.164	-92.5352	-101.133
0.3495	-87.207	-94.2851	-94.9297	-90.3281	-101.914	-86.2383	-93.8477	-86.9336
0.411875	-80.9687	-84.543	-92.1484	-83.9805	-94.7031	-84.8086	-89.3867	-96.6445
0.47425	-74.6797	-76.6875	-78.4492	-83.0547	-80.7656	-79.4219	-83.4375	-87.8086
0.536625	-72.1562	-74.2578	-74.3086	-75.5625	-78.207	-78.2305	-77.9258	-81.3242
0.599	-69.6055	-70.0664	-72.0469	-73.0352	-73.4258	-73.4531	-76.4687	-77.1562
0.661375	-66.8008	-67.9102	-68.3164	-70.1133	-71.1562	-70.0273	-72.418	-73.9297
0.72375	-64.2344	-65.207	-66.5781	-67.6289	-68.6602	-68.4062	-69.4023	-70.3359
0.786125	-62.3105	-63.1523	-63.8379	-66.0742	-66.3594	-65.7891	-66.8359	-69.25
0.8485	-60.2461	-60.5586	-61.6836	-63.2695	-63.9844	-63.1582	-64.7539	-67.1367
0.910875	-57.998	-58.498	-59.8301	-61.5215	-62.1719	-61.4219	-63.2402	-65.3672
0.97325	-56.5352	-57.0645	-58.0664	-59.4316	-60.1797	-59.8027	-61.2227	-63.4141
1.03563	-54.873	-55.5938	-56.5215	-58.1992	-58.5352	-58.2285	-59.8047	-61.4805
1.098	-53.3594	-54.043	-55.0859	-56.7539	-57.1914	-56.7285	-58.2266	-60.3945
1.16037	-52.0996	-52.7109	-53.6152	-55.4707	-55.8965	-55.3672	-56.877	-58.6328
1.22275	-50.8418	-51.4648	-52.5879	-54.1172	-54.5293	-54.1797	-55.4863	-57.6719
1.28513	-49.7031	-50.3242	-51.3008	-52.7734	-53.4375	-52.9141	-54.5898	-56.3672
1.3475	-48.6699	-49.2461	-50.3047	-51.9141	-52.3613	-51.9238	-53.4395	-55.3867
1.40987	-47.6094	-48.2559	-49.2227	-50.8457	-51.3438	-50.8672	-52.377	-54.3613
1.47225	-46.6973	-47.2676	-48.2793	-49.9707	-50.3164	-49.9434	-51.4746	-53.3027
1.53462	-45.793	-46.4199	-47.4355	-49.0586	-49.3945	-49.1582	-50.5879	-52.3242
1.597	-45.0156	-45.5664	-46.5273	-48.2539	-48.6543	-48.2812	-49.7031	-51.6074
1.65938	-44.1211	-44.7695	-45.8145	-47.3477	-47.8066	-47.4512	-48.8613	-50.709
1.72175	-43.4043	-44.043	-45.0645	-46.5645	-47.0918	-46.8086	-48.0918	-49.9355
1.78412	-42.6934	-43.3164	-44.4258	-45.9648	-46.3945	-46.0195	-47.4512	-49.3027
1.8465	-41.9902	-42.6562	-43.666	-45.293	-45.7129	-45.3613	-46.8203	-48.6855
1.90888	-41.334	-42.0156	-43.0645	-44.666	-45.1035	-44.7324	-46.1602	-48.0078
1.97125	-40.7344	-41.3828	-42.4668	-44.0117	-44.5078	-44.1426	-45.5215	-47.3906
2.03362	-40.1094	-40.7734	-41.7598	-43.4297	-43.9316	-43.5684	-44.9512	-46.8574
2.096	-39.582	-40.2187	-41.2734	-42.8535	-43.3672	-43.0059	-44.4219	-46.3184
2.15837	-39.0273	-39.6719	-40.709	-42.3438	-42.8281	-42.4688	-43.8926	-45.7715
2.22075	-38.4688	-39.1426	-40.1836	-41.791	-42.3184	-41.9473	-43.3789	-45.291
2.28313	-37.9531	-38.623	-39.6914	-41.3105	-41.7969	-41.457	-42.8887	-44.7832
2.3455	-37.4727	-38.1406	-39.2168	-40.8555	-41.3438	-40.9805	-42.4375	-44.3223
2.40788	-36.9922	-37.666	-38.7363	-40.4023	-40.9004	-40.5352	-41.9395	-43.8477
2.47025	-36.5059	-37.1738	-38.2793	-39.916	-40.4297	-40.0801	-41.4863	-43.3691
2.53262	-36.0508	-36.7129	-37.8281	-39.4609	-39.9707	-39.627	-41.0977	-43.002
2.595	-35.5898	-36.291	-37.4004	-39.0469	-39.5938	-39.25	-40.6719	-42.584
2.65738	-35.166	-35.8516	-36.9707	-38.6523	-39.1562	-38.8105	-40.2715	-42.1699
2.71975	-34.7188	-35.4297	-36.5625	-38.2148	-38.7715	-38.3867	-39.873	-41.7676
2.78213	-34.291	-35.0098	-36.1465	-37.8125	-38.3887	-38.0234	-39.4785	-41.4219
2.8445	-33.8652	-34.5898	-35.7578	-37.4395	-37.9766	-37.6328	-39.1016	-41.043
2.90687	-33.4434	-34.1875	-35.3281	-37.041	-37.5898	-37.248	-38.7461	-40.6836
2.96925	-33.0566	-33.8027	-34.9629	-36.6992	-37.2402	-36.8828	-38.375	-40.3301
3.03163	-32.6504	-33.4043	-34.5918	-36.3125	-36.8574	-36.5137	-38.0352	-40.0215
3.094	-32.248	-33	-34.2012	-35.9395	-36.5	-36.1445	-37.668	-39.6562
3.15638	-31.8389	-32.6172	-33.8379	-35.5723	-36.1543	-35.8145	-37.3301	-39.3125
3.21875	-31.4609	-32.2383	-33.4531	-35.2188	-35.7891	-35.4473	-36.9766	-38.9609
3.28112	-31.0469	-31.8574	-33.0723	-34.8652	-35.4551	-35.1055	-36.6523	-38.6738
3.3435	-30.667	-31.4775	-32.7305	-34.5273	-35.1172	-34.7676	-36.3301	-38.3516
3.40587	-30.2754	-31.1025	-32.3496	-34.1738	-34.7695	-34.4297	-35.9922	-38.0234
3.46825	-29.8711	-30.7109	-31.9941	-33.8125	-34.4395	-34.1094	-35.6562	-37.7168
3.53063	-29.4863	-30.3271	-31.6396	-33.4824	-34.1172	-33.7422	-35.3457	-37.3984
3.593	-29.0898	-29.9453	-31.2764	-33.1289	-33.7812	-33.4258	-35.0352	-37.0996
3.65537	-28.6895	-29.5605	-30.9014	-32.7773	-33.4316	-33.0781	-34.6777	-36.8086
3.71775	-28.2959	-29.1797	-30.541	-32.4355	-33.1074	-32.748	-34.3672	-36.5
3.78012	-27.8857	-28.7852	-30.1611	-32.0977	-32.7773	-32.4121	-34.0566	-36.1953
3.8425	-27.4717	-28.3906	-29.7979	-31.7334	-32.4453	-32.0996	-33.7246	-35.8828
3.90488	-27.0635	-27.9961	-29.4219	-31.3887	-32.1172	-31.752	-33.4062	-35.582
3.96725	-26.6396	-27.6064	-29.04	-31.0488	-31.7715	-31.4102	-33.0996	-35.2695
4.02963	-26.2227	-27.2002	-28.6689	-30.6689	-31.4541	-31.0928	-32.7773	-34.9961
4.092	-25.793	-26.7959	-28.292	-30.3242	-31.1113	-30.7334	-32.4492	-34.6953
4.15437	-25.3564	-26.373	-27.9033	-29.9707	-30.7666	-30.3906	-32.1328	-34.3926
4.21675	-24.9023	-25.9521	-27.5225	-29.6074	-30.4121	-30.0625	-31.8018	-34.084
4.27912	-24.4453	-25.5166	-27.1279	-29.2402	-30.0791	-29.7139	-31.4863	-33.791
4.3415	-23.9785	-25.0859	-26.7236	-28.8662	-29.7168	-29.373	-31.1641	-33.4844
4.40388	-23.4971	-24.624	-26.3174	-28.5068	-29.3711	-29.0098	-30.8145	-33.1992
4.46625	-23	-24.1719	-25.8936	-28.1201	-29.0244	-28.6465	-30.4873	-32.8926
4.52862	-22.4814	-23.6982	-25.4648	-27.7334	-28.6611	-28.293	-30.1543	-32.5762
4.591	-21.9551	-23.2139	-25.0312	-27.3457	-28.2969	-27.915	-29.8086	-32.2773
4.65337	-21.4189	-22.7197	-24.5869	-26.9443	-27.9277	-27.5703	-29.4678	-31.9639
4.71575	-20.8496	-22.1963	-24.1328	-26.5342	-27.5527	-27.1904	-29.1201	-31.6533
4.77813	-20.2686	-21.6738	-23.6602	-26.1172	-27.1787	-26.8135	-28.7686	-31.3379
4.8405	-19.6543	-21.124	-23.1699	-25.7041	-26.7949	-26.4238	-28.4043	-30.9951
4.90287	-19.0195	-20.5498	-22.6914	-25.2637	-26.4023	-26.0244	-28.0469	-30.6885
4.96525	-18.3604	-19.9688	-22.1719	-24.8271	-26.002	-25.6182	-27.6836	-30.375
5.02762	-17.6436	-19.3379	-21.6387	-24.3525	-25.5859	-25.2051	-27.3066	-30.0371
5.09	-16.9238	-18.6895	-21.0957	-23.8936	-25.1689	-24.7822	-26.9268	-29.7051
5.15238	-16.125	-18.0059	-20.5205	-23.4033	-24.7373	-24.3457	-26.5361	-29.3604
5.21475	-15.2944	-17.2842	-19.9238	-22.8994	-24.2969	-23.8936	-26.1533	-29.0244
5.27712	-14.3955	-16.5459	-19.2969	-22.3809	-23.8398	-23.4346	-25.7432	-28.6748
5.3395	-13.4448	-15.7354	-18.6377	-21.8486	-23.3789	-22.9658	-25.3184	-28.3232
5.40188	-12.4243	-14.8755	-17.9541	-21.2822	-22.8887	-22.4844	-24.8926	-27.959
5.46425	-11.3384	-13.9497	-17.2275	-20.7012	-22.3994	-21.9795	-24.4629	-27.5879
5.52663	-10.1685	-12.9595	-16.4648	-20.0938	-21.8955	-21.459	-24.002	-27.2197
5.589	-8.94824	-11.9175	-15.6562	-19.4678	-21.3584	-20.9258	-23.5479	-26.835
5.65137	-7.72119	-10.794	-14.7842	-18.8027	-20.8086	-20.3691	-23.0889	-26.4531
5.71375	-6.59009	-9.62012	-13.8735	-18.0967	-20.2314	-19.7773	-22.5811	-26.0605
5.77613	-5.71167	-8.39062	-12.8745	-17.3291	-19.625	-19.1826	-22.0781	-25.6465
5.8385	-5.27808	-7.1936	-11.7935	-16.583	-19.002	-18.541	-21.5547	-25.2334
5.90088	-5.42139	-6.15112	-10.666	-15.7461	-18.3486	-17.8691	-21.0078	-24.7988
5.96325	-6.03613	-5.47974	-9.47803	-14.833	-17.6494	-17.1465	-20.4395	-24.3623
6.02562	-6.95654	-5.31079	-8.25195	-13.8794	-16.9141	-16.4326	-19.8467	-23.9014
6.088	-7.9939	-5.69019	-7.07642	-12.8516	-16.167	-15.623	-19.2246	-23.4375
6.15038	-9.01465	-6.4856	-6.10986	-11.75	-15.3442	-14.8115	-18.5771	-22.9541
6.21275	-9.98145	-7.45019	-5.51709	-10.5898	-14.4482	-13.9077	-17.8896	-22.458
6.27513	-10.8701	-8.46631	-5.48682	-9.36182	-13.541	-12.9673	-17.165	-21.9395
6.3375	-11.6934	-9.46338	-5.96582	-8.12695	-12.5317	-11.9604	-16.4062	-21.4131
6.39987	-12.4399	-10.3926	-6.79541	-6.96606	-11.4922	-10.8901	-15.5967	-20.8496
6.46225	-13.1562	-11.2485	-7.80005	-6.10449	-10.3545	-9.75781	-14.7759	-20.2812
6.52463	-13.7866	-12.0479	-8.80957	-5.72778	-9.17969	-8.59082	-13.8545	-19.6807
6.587	-14.3296	-12.7398	-9.78271	-5.93359	-7.98047	-7.42505	-12.8789	-19.0469
6.64938	-14.874	-13.4229	-10.707	-6.59741	-6.88281	-6.41724	-11.8364	-18.3906
6.71175	-15.3726	-14.02	-11.5444	-7.53809	-6.02344	-5.698	-10.7256	-17.6797
6.77412	-15.8232	-14.5679	-12.3057	-8.56006	-5.58179	-5.4375	-9.57178	-16.9463
6.8365	-16.2471	-15.0815	-13.022	-9.5791	-5.63501	-5.66016	-8.38672	-16.1689
6.89888	-16.6445	-15.564	-13.6685	-10.5649	-6.14429	-6.30444	-7.25195	-15.3525
6.96125	-17.0322	-16.0068	-14.2729	-11.4351	-6.97021	-7.16992	-6.31641	-14.4834
7.02363	-17.3682	-16.4238	-14.8164	-12.2676	-7.92334	-8.12012	-5.74707	-13.5649
7.086	-17.7207	-16.8057	-15.3169	-13.0083	-8.89502	-9.06641	-5.67261	-12.5586
7.14837	-17.998	-17.1484	-15.792	-13.6846	-9.82715	-9.96582	-6.05884	-11.4995
7.21075	-18.2783	-17.5088	-16.2158	-14.3023	-10.6968	-10.8027	-6.80469	-10.4072
7.27313	-18.5615	-17.7754	-16.6191	-14.8525	-11.5005	-11.5913	-7.71606	-9.26221
7.3355	-18.7998	-18.0928	-16.9766	-15.4058	-12.2271	-12.2896	-8.67041	-8.13818
7.39787	-19.0195	-18.376	-17.3223	-15.8833	-12.9165	-12.9477	-9.60059	-7.09473
7.46025	-19.2754	-18.6357	-17.6445	-16.3525	-13.5425	-13.5488	-10.4917	-6.29565
7.52262	-19.502	-18.8955	-17.9873	-16.7588	-14.1138	-14.0859	-11.2979	-5.89062
7.585	-19.665	-19.0908	-18.2588	-17.1406	-14.6162	-14.6069	-12.043	-5.97583
7.64738	-19.8838	-19.3389	-18.542	-17.5127	-15.1108	-15.085	-12.7334	-6.49268
7.70975	-20.04	-19.5225	-18.79	-17.832	-15.5542	-15.5352	-13.3823	-7.27319
7.77212	-20.2441	-19.752	-19.0312	-18.1719	-15.9932	-15.9341	-13.9575	-8.17773
7.8345	-20.3809	-19.9053	-19.2324	-18.4609	-16.3574	-16.2969	-14.479	-9.10547
7.89687	-20.5156	-20.0586	-19.4688	-18.751	-16.7285	-16.6504	-14.9956	-9.98779
7.95925	-20.6279	-20.2402	-19.668	-19.0088	-17.0586	-16.9775	-15.4341	-10.8359
8.02163	-20.7939	-20.4004	-19.8652	-19.251	-17.3633	-17.2744	-15.8565	-11.5942
8.084	-20.9307	-20.5352	-20.0488	-19.4766	-17.6602	-17.5498	-16.2383	-12.3062
8.14638	-21.0469	-20.6699	-20.209	-19.6953	-17.9512	-17.8291	-16.6123	-12.9668
8.20875	-21.1562	-20.7695	-20.3838	-19.877	-18.1963	-18.0771	-16.9268	-13.5757
8.27112	-21.2422	-20.9043	-20.5137	-20.1016	-18.4336	-18.2949	-17.2725	-14.1045
8.3335	-21.3486	-21.0039	-20.6631	-20.2539	-18.6719	-18.5273	-17.5459	-14.6118
8.39588	-21.4316	-21.1172	-20.7881	-20.4424	-18.8662	-18.752	-17.8213	-15.0835
8.45825	-21.5244	-21.2822	-20.8984	-20.6162	-19.0586	-18.9297	-18.085	-15.5264
8.52063	-21.6016	-21.3242	-21.0342	-20.7695	-19.2529	-19.1445	-18.2959	-15.9097
8.583	-21.6758	-21.4062	-21.1484	-20.8916	-19.4346	-19.3076	-18.5352	-16.2988
8.64537	-21.7402	-21.4844	-21.2412	-21.0264	-19.625	-19.4795	-18.7803	-16.6533
8.70775	-21.8037	-21.5596	-21.3252	-21.1387	-19.7979	-19.6309	-18.959	-16.9561
8.77013	-21.8652	-21.626	-21.415	-21.2666	-19.9082	-19.7852	-19.1416	-17.2676
8.8325	-21.918	-21.6895	-21.499	-21.3564	-20.0225	-19.9043	-19.3311	-17.5439
8.89488	-21.9609	-21.7402	-21.5713	-21.4658	-20.1641	-20.0146	-19.4824	-17.7959
8.95725	-22.0098	-21.8027	-21.6377	-21.5615	-20.2959	-20.1221	-19.6484	-18.0293
9.01962	-22.0498	-21.8535	-21.7021	-21.6416	-20.4004	-20.248	-19.8115	-18.2666
9.082	-22.0771	-21.8838	-21.7627	-21.7217	-20.4814	-20.3457	-19.9111	-18.4854
9.14438	-22.0947	-21.9268	-21.8164	-21.7949	-20.5898	-20.4326	-20.0254	-18.668
9.20675	-22.1309	-21.9482	-21.8623	-21.8584	-20.666	-20.5264	-20.1348	-18.8438
9.26913	-22.1367	-21.9766	-21.9053	-21.9111	-20.7646	-20.6055	-20.2471	-19.0049
9.3315	-22.1475	-21.998	-21.9316	-21.9668	-20.8369	-20.6592	-20.3418	-19.2041
9.39387	-22.1602	-22.0137	-21.9717	-22.0215	-20.8887	-20.7246	-20.4385	-19.3047
9.45625	-22.1602	-22.0244	-21.9863	-22.0645	-20.9443	-20.7852	-20.5293	-19.4531
9.51863	-22.1621	-22.0205	-22.0107	-22.0986	-20.9834	-20.835	-20.5771	-19.5801
9.581	-22.1465	-22.0283	-22.0225	-22.125	-21.0059	-20.8887	-20.6465	-19.709
9.64338	-22.1455	-22.0303	-22.0332	-22.1436	-21.0771	-20.9473	-20.7051	-19.7598
9.70575	-22.1309	-22.0215	-22.041	-22.1699	-21.1016	-20.9307	-20.7812	-19.8906
9.76812	-22.1104	-22.0068	-22.041	-22.1807	-21.123	-20.9609	-20.8467	-19.9844
9.8305	-22.0811	-21.9912	-22.0391	-22.1895	-21.1523	-21.0068	-20.8496	-20.0674
9.89288	-22.0635	-21.9775	-22.0293	-22.1953	-21.1602	-21.0078	-20.8867	-20.124
9.95525	-22.0264	-21.9482	-22.0068	-22.1846	-21.1631	-21.0078	-20.9229	-20.1816
10.0176	-21.9932	-21.9121	-21.9902	-22.1816	-21.1416	-21.0137	-20.9326	-20.21
10.08	-21.9434	-21.8711	-21.9727	-22.166	-21.1504	-21.0059	-20.9473	-20.2773
10.1424	-21.8945	-21.8379	-21.9355	-22.1523	-21.1621	-20.958	-20.917	-20.3135
10.2048	-21.8457	-21.7861	-21.9004	-22.126	-21.126	-20.96	-20.915	-20.375
10.2671	-21.7773	-21.7373	-21.8604	-22.0967	-21.1113	-20.9531	-20.9258	-20.3652
10.3295	-21.7139	-21.6738	-21.8047	-22.0635	-21.0625	-20.9375	-20.9033	-20.3701
10.3919	-21.6553	-21.6094	-21.7529	-22.0195	-21.0215	-20.8926	-20.917	-20.3848
10.4543	-21.5713	-21.542	-21.6924	-21.9678	-21.0088	-20.8584	-20.873	-20.3672
10.5166	-21.4873	-21.4668	-21.6357	-21.9131	-20.9619	-20.792	-20.8301	-20.376
10.579	-21.4062	-21.3887	-21.5645	-21.8643	-20.9131	-20.7764	-20.7783	-20.3643
10.6414	-21.3164	-21.3135	-21.4844	-21.7969	-20.8721	-20.7197	-20.7529	-20.3379
10.7037	-21.2207	-21.2139	-21.4023	-21.7188	-20.7744	-20.6221	-20.708	-20.3271
10.7661	-21.1123	-21.1143	-21.3154	-21.6436	-20.707	-20.5312	-20.6299	-20.3018
10.8285	-21.001	-21.0029	-21.2334	-21.5479	-20.6426	-20.499	-20.5586	-20.2363
10.8909	-20.8818	-20.8848	-21.126	-21.4551	-20.541	-20.3955	-20.4766	-20.1826
10.9533	-20.7578	-20.7754	-21.0205	-21.3516	-20.4531	-20.2959	-20.3584	-20.1104
11.0156	-20.624	-20.6426	-20.8965	-21.252	-20.3203	-20.2207	-20.2949	-20.0654
11.078	-20.4795	-20.5088	-20.7891	-21.1338	-20.2393	-20.0801	-20.2275	-19.9531
11.1404	-20.333	-20.3711	-20.6562	-21.0234	-20.1426	-19.9541	-20.1142	-19.8809
11.2027	-20.1816	-20.2236	-20.5127	-20.8936	-20.0098	-19.8447	-19.9844	-19.8057
11.2651	-20.0146	-20.0605	-20.3662	-20.7549	-19.8643	-19.7324	-19.875	-19.6934
11.3275	-19.833	-19.8926	-20.2129	-20.6025	-19.7139	-19.583	-19.752	-19.5762
11.3899	-19.6514	-19.7188	-20.0459	-20.4443	-19.582	-19.4385	-19.5947	-19.4414
11.4522	-19.459	-19.5264	-19.8682	-20.2793	-19.4004	-19.2617	-19.458	-19.3164
11.5146	-19.248	-19.3281	-19.6836	-20.1035	-19.2568	-19.0908	-19.3359	-19.1514
11.577	-19.0342	-19.1201	-19.4922	-19.9053	-19.0605	-18.9541	-19.0889	-19.0176
11.6394	-18.8027	-18.9043	-19.2861	-19.7148	-18.8584	-18.7256	-18.9355	-18.8525
11.7018	-18.5693	-18.6621	-19.0615	-19.5059	-18.6348	-18.5059	-18.752	-18.6973
11.7641	-18.2881	-18.4131	-18.8281	-19.2812	-18.4268	-18.2959	-18.5342	-18.4941
11.8265	-18.0469	-18.1338	-18.5879	-19.0459	-18.1807	-18.0498	-18.3076	-18.2646
11.8889	-17.7363	-17.874	-18.334	-18.7881	-17.958	-17.8203	-18.083	-18.0547
11.9512	-17.4668	-17.5674	-18.0771	-18.5303	-17.6699	-17.5557	-17.8047	-17.8291
12.0136	-17.1318	-17.2822	-17.7754	-18.248	-17.4072	-17.2832	-17.5244	-17.583
12.076	-16.7959	-16.9629	-17.46	-17.9375	-17.1143	-16.9775	-17.2725	-17.3037
12.1384	-16.4482	-16.5986	-17.124	-17.6084	-16.7822	-16.6631	-16.958	-17.0234
12.2007	-16.0654	-16.2412	-16.7744	-17.2852	-16.4531	-16.334	-16.6602	-16.7236
12.2631	-15.688	-15.8511	-16.4062	-16.9482	-16.0723	-15.9644	-16.2832	-16.3818
12.3255	-15.2783	-15.4497	-16.0195	-16.5381	-15.6904	-15.5708	-15.9116	-16.0322
12.3879	-14.8506	-15.0117	-15.6074	-16.1201	-15.292	-15.1938	-15.5366	-15.6743
12.4503	-14.4062	-14.582	-15.1807	-15.6773	-14.8394	-14.7651	-15.1113	-15.2827
12.5126	-13.9497	-14.1055	-14.7119	-15.2202	-14.3652	-14.2847	-14.6558	-14.8462
12.575	-13.4629	-13.6167	-14.2349	-14.75	-13.8896	-13.8081	-14.1963	-14.3989
12.6374	-12.9639	-13.1182	-13.7197	-14.2315	-13.3662	-13.2949	-13.6782	-13.8945
12.6997	-12.46	-12.605	-13.209	-13.6865	-12.8267	-12.771	-13.1572	-13.3828
12.7621	-11.9473	-12.0938	-12.6792	-13.1191	-12.2427	-12.2046	-12.5952	-12.8418
12.8245	-11.4233	-11.5757	-12.1528	-12.5571	-11.6611	-11.6299	-12.0068	-12.2852
12.8869	-10.9048	-11.0786	-11.6377	-11.9878	-11.0767	-11.0596	-11.397	-11.667
12.9492	-10.419	-10.6065	-11.1611	-11.4321	-10.4976	-10.4946	-10.7896	-11.0591
13.0116	-9.9834	-10.1943	-10.7271	-10.938	-9.9751	-9.99072	-10.2197	-10.4531
13.074	-9.63818	-9.85254	-10.3648	-10.5356	-9.54053	-9.55859	-9.7041	-9.89844
13.1364	-9.40527	-9.62891	-10.1113	-10.2471	-9.23828	-9.2456	-9.2959	-9.40088
13.1988	-9.34473	-9.5332	-9.97021	-10.1226	-9.13672	-9.11035	-9.04883	-9.0581
13.2611	-9.49072	-9.60449	-9.97217	-10.1631	-9.22998	-9.18506	-9.00244	-8.89795
13.3235	-9.83008	-9.84424	-10.0967	-10.3926	-9.5293	-9.44238	-9.19434	-8.95703
13.3859	-10.3242	-10.2534	-10.3804	-10.7607	-10.0112	-9.86475	-9.60205	-9.26709
13.4482	-10.9673	-10.7842	-10.7788	-11.2417	-10.6123	-10.4331	-10.1631	-9.77734
13.5106	-11.6919	-11.4404	-11.2754	-11.8057	-11.2891	-11.0786	-10.8599	-10.4458
13.573	-12.4414	-12.1523	-11.8579	-12.4062	-12.0347	-11.752	-11.6138	-11.1982
13.6354	-13.2339	-12.8901	-12.4985	-13.0454	-12.7529	-12.458	-12.4111	-12.0195
13.6977	-14.0049	-13.6411	-13.1763	-13.6948	-13.4644	-13.1572	-13.1914	-12.8242
13.7601	-14.7534	-14.397	-13.8755	-14.3467	-14.1748	-13.8613	-13.9487	-13.6382
13.8225	-15.4922	-15.1182	-14.5801	-14.999	-14.8662	-14.52	-14.706	-14.4531
13.8849	-16.1953	-15.8232	-15.2778	-15.6636	-15.5098	-15.1787	-15.3926	-15.2095
13.9473	-16.8711	-16.5107	-15.9722	-16.3193	-16.1455	-15.8145	-16.0596	-15.9199
14.0096	-17.543	-17.1992	-16.6465	-16.9482	-16.7686	-16.4482	-16.7139	-16.6406
14.072	-18.1729	-17.8311	-17.3115	-17.5713	-17.3457	-17.0361	-17.3096	-17.2939
14.1344	-18.75	-18.458	-17.9209	-18.2002	-17.9336	-17.6494	-17.9453	-17.917
14.1967	-19.332	-19.0254	-18.5439	-18.7754	-18.5254	-18.2021	-18.4629	-18.5176
14.2591	-19.9053	-19.6094	-19.1504	-19.375	-19.043	-18.7822	-19.0254	-19.1123
14.3215	-20.4141	-20.1777	-19.6855	-19.9121	-19.6348	-19.3213	-19.5342	-19.6221
14.3839	-20.96	-20.7051	-20.2422	-20.4736	-20.1025	-19.8525	-20.042	-20.1602
14.4462	-21.4502	-21.1973	-20.792	-21.0166	-20.626	-20.3711	-20.5137	-20.6035
14.5086	-21.9248	-21.6602	-21.2656	-21.499	-21.1113	-20.8643	-21.0293	-21.082
14.571	-22.3965	-22.1582	-21.7441	-22.0029	-21.5596	-21.3662	-21.4824	-21.5371
14.6334	-22.8506	-22.6123	-22.2324	-22.4912	-22.0557	-21.8369	-21.9297	-21.9941
14.6958	-23.2812	-23.0439	-22.6953	-22.9541	-22.5146	-22.291	-22.377	-22.4219
14.7581	-23.6953	-23.4854	-23.1406	-23.4033	-22.958	-22.7383	-22.8145	-22.8506
14.8205	-24.1162	-23.9092	-23.5713	-23.8535	-23.3916	-23.1807	-23.2549	-23.2686
14.8829	-24.5244	-24.3076	-24	-24.2812	-23.8135	-23.6045	-23.6738	-23.6738
14.9452	-24.9092	-24.7119	-24.4023	-24.6943	-24.2334	-24.0244	-24.0859	-24.0791
15.0076	-25.2852	-25.0947	-24.8017	-25.0928	-24.6289	-24.4219	-24.4892	-24.4746
15.07	-25.6484	-25.46	-25.1797	-25.4912	-25.0195	-24.8145	-24.8877	-24.8711
15.1324	-26.0234	-25.8379	-25.5596	-25.8643	-25.4033	-25.2051	-25.2773	-25.2578
15.1948	-26.3672	-26.1904	-25.9297	-26.2461	-25.7725	-25.5781	-25.6475	-25.6338
15.2571	-26.7217	-26.5469	-26.2979	-26.6143	-26.1377	-25.9434	-26.0244	-26.0117
15.3195	-27.0684	-26.8965	-26.6426	-26.9717	-26.499	-26.2988	-26.3857	-26.3682
15.3819	-27.3926	-27.2246	-26.9892	-27.3301	-26.8506	-26.6553	-26.7392	-26.7363
15.4443	-27.7139	-27.5596	-27.3213	-27.6572	-27.1992	-26.9951	-27.0879	-27.082
15.5066	-28.0381	-27.8906	-27.6543	-27.9902	-27.5234	-27.3369	-27.4209	-27.4307
15.569	-28.3506	-28.1934	-27.9824	-28.3271	-27.8535	-27.6621	-27.7646	-27.7744
15.6314	-28.665	-28.5195	-28.2959	-28.6494	-28.1787	-27.9814	-28.0928	-28.1074
15.6937	-28.958	-28.834	-28.6025	-28.9639	-28.4902	-28.2998	-28.415	-28.4365
15.7561	-29.248	-29.126	-28.9102	-29.2764	-28.8135	-28.6094	-28.7285	-28.7539
15.8185	-29.5508	-29.4189	-29.2188	-29.5732	-29.1133	-28.9209	-29.042	-29.0674
15.8809	-29.8447	-29.7217	-29.5176	-29.8711	-29.4092	-29.2285	-29.3467	-29.3848
15.9433	-30.125	-30.0166	-29.7988	-30.1729	-29.7119	-29.5254	-29.6504	-29.6953
16.0056	-30.4336	-30.332	-30.0898	-30.4697	-30.0029	-29.8408	-29.9512	-30.0068
16.068	-30.8652	-30.6328	-30.4541	-30.9004	-30.1348	-30.0732	-30.3271	-30.0791
16.1304	-30.9717	-30.8984	-30.6514	-31.0547	-30.6084	-30.417	-30.5225	-30.6152
16.1928	-31.249	-31.1406	-30.96	-31.3486	-30.8789	-30.7178	-30.8574	-30.8965
16.2551	-31.5205	-31.4219	-31.2188	-31.6123	-31.1631	-31.0205	-31.1299	-31.2178
16.3175	-31.8057	-31.6875	-31.4961	-31.8896	-31.4336	-31.2559	-31.4004	-31.4756
16.3799	-32.0898	-31.9795	-31.7402	-32.3711	-31.4951	-31.7861	-31.2275	-31.5654
16.4423	-32.3223	-32.2441	-32.0215	-32.4199	-31.9873	-31.8145	-31.9619	-32.0625
16.5046	-32.5801	-32.4785	-32.2617	-32.6738	-32.2148	-32.0742	-32.2188	-32.3574
16.567	-32.832	-32.7441	-32.5469	-32.9629	-32.5371	-32.3418	-32.4688	-32.6094
16.6294	-33.041	-33.0098	-32.7852	-33.1934	-32.7637	-32.584	-32.7559	-32.875
16.6917	-33.3379	-33.2539	-33.0254	-33.4316	-33.0371	-32.8359	-33.0117	-33.1426
16.7541	-33.582	-33.4863	-33.2715	-33.6973	-33.2617	-33.1445	-33.2734	-33.3965
16.8165	-33.8398	-33.7344	-33.543	-33.9648	-33.5371	-33.3594	-33.5254	-33.6504
16.8789	-34.0801	-33.9531	-33.7402	-34.1953	-33.7734	-33.6055	-33.7949	-33.9121
16.9413	-34.3125	-34.2207	-34.0254	-34.4199	-34.002	-33.873	-34.0312	-34.1855
17.0036	-34.5566	-34.4707	-34.2559	-34.6816	-34.2852	-34.1211	-34.2441	-34.4043
17.066	-34.7598	-34.6973	-34.4824	-34.9062	-34.5195	-34.3242	-34.5098	-34.6816
17.1284	-35.0098	-34.9473	-34.7012	-35.1309	-34.7598	-34.5957	-34.7578	-34.9473
17.1908	-35.2383	-35.1797	-34.9785	-35.3867	-34.9551	-34.8164	-34.9961	-35.1523
17.2531	-35.4883	-35.4121	-35.1738	-35.5977	-35.2148	-35.0625	-35.2207	-35.4238
17.3155	-35.7148	-35.6445	-35.4316	-35.8496	-35.4727	-35.2832	-35.4629	-35.6836
17.3779	-35.9277	-35.8789	-35.6484	-36.0762	-35.6309	-35.4922	-35.7285	-35.8809
17.4402	-36.127	-36.125	-35.8691	-36.3379	-35.8652	-35.7402	-35.918	-36.1309
17.5026	-36.3789	-36.2734	-36.0879	-36.5254	-36.1172	-36.0059	-36.2207	-36.3555
17.565	-36.5938	-36.541	-36.3379	-36.7227	-36.3672	-36.2266	-36.4648	-36.582
17.6274	-36.8633	-36.748	-36.4766	-36.9043	-36.5879	-36.4707	-36.6406	-36.8496
17.6898	-37.043	-36.9707	-36.7324	-37.1523	-36.7754	-36.6523	-36.8848	-37.0469
17.7521	-37.2539	-37.1797	-36.9707	-37.4043	-37.0273	-36.9258	-37.0996	-37.2871
17.8145	-37.5195	-37.4434	-37.1895	-37.5898	-37.2695	-37.127	-37.3184	-37.5273
17.8769	-37.6816	-37.6191	-37.3887	-37.8184	-37.4805	-37.4062	-37.5488	-37.7266
17.9393	-37.9219	-37.8633	-37.6367	-38.0547	-37.7109	-37.6152	-37.793	-37.998
18.0016	-38.1777	-38.0273	-37.8008	-38.291	-37.9395	-37.8105	-38.043	-38.1895
18.064	-38.3965	-38.3125	-38.043	-38.4883	-38.1895	-38.0254	-38.2109	-38.4512
18.1264	-38.6191	-38.4844	-38.2129	-38.6816	-38.3496	-38.2383	-38.4102	-38.6523
18.1887	-38.791	-38.7031	-38.4023	-38.9004	-38.6465	-38.4609	-38.627	-38.8438
18.2511	-39.0117	-38.9531	-38.6387	-39.0742	-38.8145	-38.6465	-38.9004	-39.1152
18.3135	-39.2559	-39.1855	-38.8203	-39.3184	-39.0254	-38.8828	-39.1484	-39.3008
18.3759	-39.4492	-39.3828	-39.0977	-39.5156	-39.2539	-39.1172	-39.3242	-39.5527
18.4383	-39.6465	-39.5879	-39.2715	-39.6914	-39.4492	-39.3652	-39.5801	-39.7754
18.5006	-39.8828	-39.834	-39.377	-39.8984	-39.6836	-39.5996	-39.7656	-39.9648
18.563	-40.043	-40.002	-39.6602	-40.0957	-39.9668	-39.7383	-39.9922	-40.207
18.6254	-40.1699	-40.0293	-40.1055	-40.7402	-39.9844	-39.9434	-40.1074	-40.7324
18.6878	-40.5059	-40.498	-40.1035	-40.5625	-40.3379	-40.2656	-40.4238	-40.6777
18.7501	-40.7344	-40.6699	-40.2891	-40.7461	-40.5547	-40.4492	-40.6543	-40.8691
18.8125	-40.9375	-40.8789	-40.5547	-40.9902	-40.7734	-40.6504	-40.8887	-41.0273
18.8749	-41.1543	-41.1543	-40.6914	-41.2031	-41.0527	-40.9258	-41.0938	-41.3555
18.9372	-42.6172	-41.791	-41.7402	-41.3906	-41.8691	-40.6543	-41.0977	-40.7988
18.9996	-41.6035	-41.5098	-41.1562	-41.6426	-41.498	-41.3633	-41.6289	-41.8203
19.062	-41.8066	-41.8418	-41.3711	-41.8223	-41.7305	-41.625	-41.8027	-41.9883
19.1244	-41.9785	-42.0195	-41.5117	-41.9902	-41.9277	-41.7637	-42.0898	-42.2578
19.1867	-42.2637	-42.3086	-41.7695	-42.2305	-42.1113	-42.082	-42.2227	-42.4492
19.2491	-42.4883	-42.4141	-41.9648	-42.4336	-42.3359	-42.1875	-42.3711	-42.7578
19.3115	-42.6738	-42.627	-42.1133	-42.666	-42.5781	-42.4023	-42.5996	-42.9492
19.3739	-42.9395	-42.9238	-42.3223	-42.9043	-42.8535	-42.6777	-42.8828	-43.2051
19.4363	-43.1094	-43.1191	-42.5703	-43.0625	-43.0547	-42.9102	-43.1641	-43.4004
19.4986	-43.3809	-43.2969	-42.8203	-43.2441	-43.1953	-43.0684	-43.3203	-43.541
19.561	-43.6641	-43.5801	-42.9922	-43.5273	-43.3965	-43.3262	-43.6484	-43.8496
19.6234	-43.8301	-43.8125	-43.1953	-43.5762	-43.6191	-43.5645	-43.7734	-44.0098
19.6857	-44.0488	-44.043	-43.3848	-43.8691	-43.9121	-43.9121	-44.1289	-44.2656
19.7481	-44.2129	-44.2129	-43.6387	-44.0508	-44.1191	-44.0723	-44.3027	-44.584
19.8105	-44.3965	-44.4395	-43.8438	-44.2969	-44.2617	-44.2891	-44.5527	-44.7871
19.8729	-44.6562	-44.748	-44.041	-44.5039	-44.5801	-44.4883	-44.7988	-44.9941
19.9352	-45.002	-44.9395	-44.2461	-44.7188	-44.8906	-44.6172	-45.0098	-45.2461
19.9976	-45.1641	-44.9629	-44.543	-44.9648	-44.9727	-44.9863	-45.0723	-45.4863
20.06	-45.3516	-45.4141	-44.5508	-45.1367	-45.377	-45.2012	-45.3262	-45.7715
20.1224	-45.6504	-45.541	-44.7852	-45.3594	-45.5742	-45.4023	-45.6367	-46.0176
20.1848	-45.9062	-45.873	-45.1191	-45.5879	-45.6758	-45.5723	-45.9258	-46.0762
20.2471	-46.0762	-46.0273	-45.3457	-45.8086	-46.0996	-45.9043	-46.2148	-46.4961
20.3095	-46.1836	-46.2852	-45.5156	-46.0371	-46.2539	-46.2773	-46.2852	-46.7227
20.3719	-46.5762	-46.5664	-45.7598	-46.2598	-46.4805	-46.4902	-46.6836	-47.0117
20.4342	-46.7637	-46.8984	-46.0547	-46.4121	-46.5527	-46.6387	-47.0176	-47.2461
20.4966	-47.1152	-47.0723	-46.2363	-46.7402	-47.0801	-46.9785	-47.291	-47.4902
20.559	-47.2578	-47.3887	-46.3281	-46.8633	-47.3125	-47.127	-47.5391	-47.8262
20.6214	-47.5039	-47.5195	-46.4648	-47.1289	-47.498	-47.5762	-47.4336	-48.0332
20.6837	-47.6621	-47.9258	-46.6914	-47.3555	-47.8008	-47.6406	-47.7852	-48.1543
20.7461	-48.2852	-48.0254	-46.9023	-47.5352	-47.918	-47.9883	-47.9824	-48.4727
20.8085	-48.3789	-48.2441	-47.291	-47.8418	-48.2754	-48.1777	-48.2793	-48.7754
20.8709	-48.6836	-48.5879	-47.4414	-47.9199	-48.3047	-48.375	-48.5703	-49.0391
20.9333	-48.7676	-48.8984	-47.7461	-48.1133	-48.6191	-48.6582	-48.8574	-49.207
20.9956	-49.0762	-48.8047	-47.918	-48.3945	-48.8711	-48.918	-49.0645	-49.6035
21.058	-49.2422	-49.0996	-48.0898	-48.5801	-49.0684	-49.0312	-49.082	-49.5723
21.1204	-49.5137	-49.5527	-48.3398	-48.8594	-49.5547	-49.2461	-49.4512	-50.1191
21.1827	-49.7402	-49.7383	-48.416	-49.0723	-49.5605	-49.5645	-49.5996	-50.2949
21.2451	-49.8242	-49.8516	-48.7207	-49.0859	-49.7031	-49.6895	-49.9941	-50.4258
21.3075	-50.002	-50.2656	-48.7207	-49.4102	-49.918	-49.8652	-50.0664	-50.6699
21.3699	-50.4102	-50.4434	-48.9707	-49.5957	-50.2051	-50.1172	-50.4258	-51.0312
21.4322	-50.4336	-50.4746	-49.2578	-49.6719	-50.4199	-50.1719	-50.5371	-51.2441
21.4946	-50.7793	-50.7109	-49.4004	-50.0039	-50.498	-50.5762	-50.8691	-51.3848
21.557	-50.9922	-50.8203	-49.5449	-50.041	-50.6191	-50.7344	-50.9121	-51.584
21.6194	-51.0703	-51.0059	-49.832	-50.1328	-50.8145	-50.7363	-50.9062	-51.7422
21.6818	-51.2109	-51.2266	-49.8691	-50.3984	-51.0664	-50.918	-51.248	-52.0957
21.7441	-51.2324	-51.2539	-49.7676	-50.3574	-50.9238	-51.0098	-51.2266	-52.1934
21.8065	-51.3691	-51.4648	-50.0625	-50.3828	-50.9902	-51.3145	-51.2695	-52.3711
21.8689	-51.6953	-51.252	-50.1504	-50.666	-51.1289	-51.1875	-51.3691	-52.5488
21.9312	-51.7559	-51.4902	-50.293	-50.6113	-51.3262	-51.1074	-51.4297	-52.3965
21.9936	-51.6602	-51.6172	-50.1992	-50.5664	-51.3008	-51.0723	-51.5059	-52.5254
22.056	-51.6738	-51.5078	-50.209	-50.6738	-51.2812	-51.1152	-51.5156	-52.7148
22.1184	-50.4941	-53.3848	-48.8477	-48.1465	-51.2441	-54.4727	-55.0195	-53.1289
22.1807	-51.5684	-51.4863	-50.2695	-50.6211	-51.3574	-51.3906	-51.3496	-52.5352
22.2431	-51.5703	-51.7891	-50.4023	-50.6543	-51.1289	-51.1133	-51.377	-52.8789
22.3055	-51.7285	-51.2773	-50.3418	-50.5059	-50.959	-51.043	-51.041	-52.9102
22.3679	-51.541	-51.3496	-50.3164	-50.5762	-51.0527	-50.8652	-51.2461	-52.4688
22.4303	-51.5293	-51.2812	-50.2324	-50.4707	-51.0156	-50.916	-50.8574	-52.2969
22.4926	-51.3887	-51.584	-49.6719	-49.582	-50.6152	-49.5937	-51.5117	-54.4375
22.555	-51.3984	-50.9941	-50.2129	-50.3105	-50.4688	-50.334	-50.8789	-52.4355
22.6174	-51.3281	-51.1074	-50.0312	-50.166	-50.6797	-50.4941	-50.7734	-52.3398
22.6797	-51.416	-51.2812	-50.0781	-50.1797	-50.6055	-50.5	-50.6055	-52.127
22.7421	-51.3984	-51.1934	-50.0586	-50.1895	-50.3926	-50.6562	-50.6504	-51.8555
22.8045	-51.3281	-51.3066	-49.873	-50.1699	-50.5527	-50.3398	-50.4902	-52.1328
22.8669	-51.5605	-51.2305	-50.0547	-49.9805	-50.5039	-50.2871	-50.3633	-51.8164
22.9292	-51.5312	-51.375	-50.041	-50.0156	-50.7051	-50.3203	-50.0977	-51.9688
22.9916	-51.6289	-51.2461	-50.1387	-50.0742	-50.4941	-50.3848	-50.5664	-51.5449
23.054	-51.5762	-51.5098	-49.9707	-50.0703	-50.4629	-50.3984	-50.5098	-51.4434
23.1164	-52.0215	-51.582	-50.2383	-50.0938	-50.4473	-50.4199	-50.4629	-51.3887
23.1788	-52.0684	-51.6816	-50.1855	-49.9531	-50.7188	-50.6016	-50.5039	-51.6328
23.2411	-52.2676	-51.7402	-50.1484	-50.0996	-50.9062	-50.5957	-50.7676	-51.4746
23.3035	-52.4766	-51.832	-50.375	-50.2754	-50.7227	-50.8301	-50.8203	-51.6035
23.3659	-52.6074	-52.5332	-50.2832	-50.3125	-51.3477	-50.9707	-50.9082	-51.6465
23.4282	-52.9219	-52.3711	-50.7227	-50.4629	-51.3398	-51.082	-50.9844	-51.7402
23.4906	-52.9434	-52.7285	-50.668	-50.6562	-51.3477	-51.3672	-51.207	-51.5703
23.553	-53.1133	-52.9355	-51.1582	-50.8008	-51.6367	-51.4082	-51.2227	-52.0391
23.6154	-53.3594	-53.1055	-51.2715	-51.082	-51.8652	-51.7207	-51.4102	-51.9824
23.6777	-54.0059	-53.4414	-51.3535	-51.2441	-52.1777	-51.9844	-51.5039	-52.1992
23.7401	-54.1719	-53.5996	-51.498	-51.3301	-52.1035	-51.9863	-52.0703	-52.4668
23.8025	-54.4941	-54.041	-51.752	-51.4531	-52.957	-52.4199	-52.1953	-52.7969
23.8649	-54.8223	-54.4238	-52.082	-51.7148	-52.9199	-52.623	-52.6973	-52.8125
23.9273	-55.5469	-54.7266	-52.2031	-52.1055	-53.4238	-53.2695	-52.8926	-53.1641
23.9896	-55.5957	-55.0957	-52.5781	-52.2949	-53.5234	-53.5059	-52.918	-53.6055
24.052	-56.7012	-55.8281	-52.668	-52.5449	-53.9238	-53.6465	-53.123	-53.8809
24.1144	-56.6445	-55.9551	-53.2344	-52.8086	-54.4707	-54.2246	-53.8965	-54.1719
24.1767	-56.9023	-56.1387	-53.5332	-52.9688	-54.7676	-54.6777	-53.9004	-54.2344
24.2391	-57.7598	-56.918	-54.0781	-53.291	-54.584	-55.0547	-54.4238	-54.9531
24.3015	-58.3984	-57.1719	-54.332	-53.498	-55.2754	-55.2949	-54.9531	-55.2109
24.3639	-58.3223	-57.8926	-54.4492	-53.9082	-56.0898	-56.0117	-55.6602	-55.4102
24.4262	-58.9395	-58.4512	-55.002	-53.9961	-56.209	-56.1855	-55.5508	-55.7734
24.4886	-59.4082	-58.7715	-54.9746	-54.5566	-56.6953	-56.7559	-55.998	-56.4395
24.551	-60.1914	-59.8398	-55.75	-54.834	-57.1016	-57.2168	-56.8457	-57.0117
24.6134	-60.832	-60.2793	-55.875	-55.5273	-58.0332	-57.877	-57.0957	-57.3535
24.6758	-61.7363	-60.584	-56.2539	-55.9434	-58.1797	-58.3301	-57.4199	-58.1699
24.7381	-61.5	-61.6074	-56.7988	-55.8047	-59.0742	-58.7051	-58.1875	-58.6113
24.8005	-62.1973	-61.8281	-57.1973	-56.3652	-58.9199	-59.0156	-58.166	-59.1016
24.8629	-62.5703	-63.8125	-57.6055	-56.7578	-59.6094	-59.6914	-59.4336	-59.6641
24.9252	-63.875	-63.3027	-58.3652	-57.0918	-60.1484	-60.1523	-59.2578	-60.2598
24.9876	-64.1797	-64.4219	-58.5898	-57.0762	-60.9844	-60.498	-60.2187	-60.6367
25.05	-64.5586	-63.2324	-59.0723	-57.6465	-61.1992	-61.3047	-60.6738	-61.1309
25.1124	-64.9961	-65.1172	-59.332	-58.7754	-61.8809	-62.3086	-61.1016	-61.7578
25.1747	-64.9453	-66.0195	-59.6289	-59.2559	-62.8809	-62.1797	-61.3496	-61.5742
25.2371	-65.4141	-64.7734	-60.7402	-59.2363	-62.7793	-63.3105	-61.959	-62.4199
25.2995	-66.0469	-64.8008	-60.6543	-59.4902	-63.5273	-63.7266	-63.1094	-62.1699
25.3619	-63.8047	-65.6367	-60.9961	-60.1016	-63.7305	-64.2305	-63.0234	-63.1582
25.4243	-63.9258	-64.8359	-61.6152	-61.0078	-64.9141	-64.4805	-64.3438	-63.8379
25.4866	-63.2871	-65.1094	-62.9004	-61.3848	-64.6602	-63.6973	-64.043	-63.1172
25.549	-63.541	-65.9687	-62.6406	-61.6367	-64.0703	-65.0312	-64.2227	-64.3828
25.6114	-63.248	-64.0156	-63.7246	-61.7188	-64.8828	-63.6562	-65.8594	-64.2695
25.6737	-62.4023	-63.6211	-64.5547	-63.4512	-65.9023	-63.7344	-64.2422	-64.0742
25.7361	-62.7012	-63.3398	-65.8398	-63.416	-64.4336	-64.0391	-64.5039	-64.9961
25.7985	-62.2539	-62.6582	-65.5391	-64.3828	-63.9102	-63.8594	-65.3828	-64.0156
25.8609	-61.8301	-62.3301	-66.8516	-64.8555	-64.3828	-62.9629	-65.0078	-63.6035
25.9232	-60.9277	-61.1816	-66.75	-65.5	-63.7168	-62.6992	-65.1641	-63.375
25.9856	-60.7344	-61.9395	-67.7266	-65.7031	-63.0176	-62.3359	-63.7715	-63.498
26.048	-60.1992	-60.8555	-67.8867	-67.4922	-62.8301	-62.123	-63.0098	-62.7637
26.1104	-60.2148	-60.3125	-69.9844	-67.5547	-62.6504	-62.3477	-63.7637	-62.6816
26.1728	-59.2832	-60.209	-69.3281	-67.6641	-62.3789	-61.0254	-63.0781	-61.9277
26.2351	-59.2676	-59.4512	-70	-68.9336	-61.502	-60.9766	-62.7129	-61.2188
26.2975	-58.9785	-59.4258	-70.207	-67.6914	-61.2715	-61.1895	-62.1602	-61.2227
26.3599	-58.4727	-58.6953	-69.1172	-67.9023	-61.041	-60.5039	-61.7344	-60.3437
26.4222	-58.2012	-58.5469	-70.2187	-70.0391	-60.7031	-59.6582	-60.9414	-60.3242
26.4846	-57.9434	-57.9746	-67.9258	-69.7266	-60.3457	-59.4629	-60.7871	-60.5449
26.547	-57.6328	-58.1543	-67.6641	-71.0078	-59.5566	-59.2363	-60.5254	-59.709
26.6094	-57.5176	-57.9238	-67.7812	-69.1562	-59.7148	-58.9922	-60.0566	-59.7129
26.6717	-56.9277	-56.9883	-67.9805	-68.293	-59.0273	-58.3066	-60.3379	-58.752
26.7341	-56.6855	-57.2344	-66.6875	-69.5586	-59.1367	-58.7734	-59.3418	-58.7207
26.7965	-56.6328	-56.6426	-66.043	-69.4609	-58.5586	-57.7324	-59.2617	-58.8281
26.8589	-56.3672	-56.7227	-65.8125	-68.0352	-58.3867	-57.6797	-58.9883	-58.4687
26.9213	-55.8516	-56.2812	-64.4609	-68.707	-58.375	-57.1172	-58.2969	-58.1211
26.9836	-56.0566	-56.2812	-64.3008	-68.3477	-57.9551	-56.8633	-58.2285	-57.623
27.046	-55.6113	-55.8301	-63.8359	-67.9844	-57.5098	-56.9434	-57.7559	-57.8027
27.1084	-55.2012	-55.6816	-63.9375	-66.9648	-57.1113	-56.8809	-57.4043	-57.4727
27.1708	-55.084	-55.3965	-62.9277	-65.8789	-57.2422	-56.3984	-57.373	-57.0703
27.2331	-55.0859	-55.1816	-62.8379	-64.7305	-56.7988	-56.041	-57.3984	-56.7344
27.2955	-54.6621	-54.9648	-62.5195	-64.4648	-56.2324	-55.9297	-56.9434	-56.2832
27.3579	-54.6719	-54.8398	-61.8613	-64.5039	-56	-55.627	-56.9668	-55.9805
27.4202	-51.8965	-54.8809	-58.3574	-73.4414	-53.2109	-53.043	-58.7227	-58.3184
27.4826	-54.6504	-54.4316	-60.7324	-63.1465	-55.5742	-55.5488	-56.3711	-55.8242
27.545	-54.1621	-54.4629	-60.1777	-62.8125	-55.4727	-54.875	-55.9102	-55.8457
27.6074	-53.873	-54.1016	-60.1992	-62.2832	-55.3418	-54.9043	-55.8965	-55.4512
27.6698	-53.7441	-54.0254	-60.0547	-62.3887	-55.0059	-54.4258	-55.6797	-55.3379
27.7321	-53.543	-53.8691	-59.748	-61.2637	-54.5547	-54.6289	-55.3398	-55.1309
27.7945	-53.4687	-53.877	-59.2598	-61.8496	-54.5723	-54.4062	-55.2422	-54.9141
27.8569	-53.3809	-53.5137	-58.9648	-61.2285	-54.3398	-53.877	-54.7461	-55.2734
27.9193	-54.6582	-53.6035	-58.9375	-61.1035	-52.8477	-55.7207	-57.8828	-54.9629
27.9816	-52.8535	-53.3301	-58.834	-60.8262	-54.4316	-53.7734	-54.584	-54.3574
28.044	-52.7812	-53.1289	-58.5293	-60.1523	-54.041	-53.8398	-54.5215	-54.1387
28.1064	-52.7637	-52.8359	-57.9121	-59.8887	-53.9512	-53.4805	-54.0645	-53.834
28.1687	-52.6621	-53.0098	-57.7676	-59.6309	-53.7324	-53.5039	-54.0801	-53.9199
28.2311	-52.5527	-52.8691	-57.6406	-59.5547	-53.6543	-53.4512	-53.8438	-53.502
28.2935	-52.1582	-52.5449	-57.3555	-59.2188	-53.4922	-53.2031	-54.002	-53.6055
28.3559	-52.0547	-52.4648	-56.9688	-59.1367	-53.248	-52.8145	-53.8652	-53.2031
28.4183	-52.1953	-52.2891	-57.0996	-58.4023	-53.0078	-53.1035	-53.4219	-53.3516
28.4806	-52.0332	-52.125	-57.0742	-58.5527	-53.2383	-52.8164	-53.4902	-52.8691
28.543	-51.7812	-51.8926	-56.5586	-58.0801	-52.9648	-52.6953	-53.2188	-53.0234
28.6054	-51.7402	-51.875	-56.2227	-57.7051	-53.1328	-52.834	-53.127	-52.7852
28.6678	-51.6289	-51.7949	-56.166	-57.6328	-52.6836	-52.4062	-52.9766	-52.8633
28.7301	-51.5039	-51.6699	-55.9414	-57.3926	-52.6035	-52.4727	-52.9355	-52.5
28.7925	-51.3398	-51.6816	-55.9375	-57.2793	-52.3906	-52.4043	-52.7598	-52.3926
28.8549	-51.25	-51.4297	-55.9648	-57.2148	-52.4629	-52.2773	-52.75	-52.5059
28.9172	-51.0977	-51.5117	-55.5605	-56.8555	-52.2227	-52.1582	-52.4121	-52.2773
28.9796	-51.0645	-51.373	-55.2051	-56.834	-52.1738	-51.9512	-52.4043	-52.1836
29.042	-50.8125	-51.1738	-55.3418	-56.6992	-52.2363	-51.9219	-52.3359	-52.209
29.1044	-51.0234	-50.9746	-54.9434	-56.1523	-51.9688	-51.5684	-52.252	-51.9375
29.1668	-50.7129	-50.7832	-54.5176	-56.3164	-51.8301	-51.8008	-52.127	-51.7559
29.2291	-50.4844	-50.7695	-54.8418	-56.1504	-51.8125	-51.5547	-51.9883	-51.5352
29.2915	-50.623	-50.6738	-54.6895	-56.0879	-51.4805	-51.3848	-51.9551	-51.4941
29.3539	-50.5137	-50.4941	-54.5879	-55.834	-51.4727	-51.4219	-51.6211	-51.6816
29.4163	-50.3125	-50.5098	-54.1484	-55.873	-51.2949	-51.2188	-51.5762	-51.4004
29.4786	-50.2305	-50.3496	-54.3008	-55.5	-51.2812	-51.1133	-51.6719	-51.2578
29.541	-50.084	-50.4062	-54.0527	-55.4355	-51.1348	-51.2168	-51.4629	-51.2637
29.6034	-50.0605	-50.3027	-54.002	-55.1094	-50.9902	-50.8945	-51.209	-51.1406
29.6657	-49.9141	-50.002	-53.918	-55.1875	-51.0898	-50.9336	-51.1973	-51.002
29.7281	-49.7852	-49.8828	-53.8438	-55.0586	-50.9922	-50.9238	-51.0898	-50.9297
29.7905	-49.709	-50.0586	-53.4395	-54.7754	-50.6699	-50.5996	-51.043	-50.7598
29.8529	-49.6289	-49.709	-53.3633	-54.875	-50.7148	-50.6055	-51.002	-50.707
29.9153	-49.4727	-49.6992	-53.5449	-54.5449	-50.5781	-50.4727	-50.7773	-50.5371
29.9776	-49.543	-49.6777	-53.3965	-54.7578	-50.5449	-50.4336	-50.5898	-50.5488
30.04	-49.3711	-49.5957	-53.1387	-54.3711	-50.3242	-50.2285	-50.7129	-50.5137
30.1024	-49.2793	-49.4336	-53.0273	-54.1777	-50.3574	-50.1582	-50.5605	-50.4023
30.1648	-49.1328	-49.4395	-52.9688	-54.1738	-50.1602	-50.0918	-50.6523	-50.3301
30.2271	-49.0469	-49.2539	-52.6895	-54.123	-50.1484	-50.0449	-50.3691	-50.2754
30.2895	-48.9102	-49.3594	-52.9492	-53.8145	-49.959	-49.8809	-50.1973	-50.1875
30.3519	-48.8965	-49.125	-52.5	-53.7441	-50.0137	-49.7051	-50.1953	-49.9863
30.4142	-48.8086	-49.0488	-52.2422	-53.6641	-49.7832	-49.6523	-50.0898	-49.9238
30.4766	-48.8105	-48.9531	-52.5156	-53.6914	-49.793	-49.4297	-50.1133	-49.9023
30.539	-48.7266	-48.8125	-52.2461	-53.2402	-49.2969	-49.7246	-49.9082	-49.6523
30.6014	-48.6133	-48.8379	-52.2148	-53.4238	-49.4297	-49.4316	-49.8203	-49.6309
30.6638	-48.5254	-48.6172	-52.1582	-53.2109	-49.5879	-49.3867	-49.7578	-49.6035
30.7261	-48.4551	-48.6211	-51.9883	-53.1113	-49.3945	-49.2734	-49.7285	-49.5918
30.7885	-48.4062	-48.4902	-52.0977	-53.0938	-49.3262	-49.0352	-49.5937	-49.3945
30.8509	-48.2812	-48.459	-51.7988	-53.0977	-49.2207	-49.0352	-49.5508	-49.3672
30.9133	-48.1484	-48.4316	-51.7539	-52.9844	-49.1758	-48.959	-49.5273	-49.2461
30.9756	-48.2227	-48.3672	-51.4727	-52.9863	-49.1719	-49.0215	-49.377	-49.3164
31.038	-48.0391	-48.2578	-51.5625	-52.5312	-48.9824	-48.832	-49.2871	-49.1641
31.1004	-47.9258	-48.1113	-51.3848	-52.5918	-48.8379	-48.7305	-49.1836	-49.0117
31.1627	-47.8555	-48.127	-51.2383	-52.7871	-48.8184	-48.625	-49.1348	-48.9785
31.2251	-47.8945	-47.9277	-51.3457	-52.3633	-48.6875	-48.6758	-49.0762	-48.8535
31.2875	-47.7539	-47.9805	-51.1895	-52.3184	-48.7695	-48.3477	-48.8965	-48.8594
31.3499	-47.8242	-47.9766	-51.3984	-52.2871	-48.6367	-48.4219	-48.8828	-48.8047
31.4123	-47.5977	-47.9258	-51.043	-52.2402	-48.5703	-48.3105	-48.7227	-48.7344
31.4746	-47.502	-47.7324	-50.8633	-51.959	-48.418	-48.3789	-48.832	-48.5586
31.537	-47.4219	-47.6953	-50.8867	-51.9336	-48.4297	-48.1484	-48.6895	-48.5332
31.5994	-47.416	-47.6602	-50.6953	-51.9824	-48.2715	-48.166	-48.5273	-48.6289
31.6618	-47.2441	-47.4805	-50.8242	-51.8711	-48.2285	-47.9629	-48.4512	-48.4629
31.7241	-47.4727	-47.4785	-50.7129	-51.6816	-48.1875	-47.9082	-48.293	-48.4219
31.7865	-47.25	-47.4258	-50.6465	-51.6406	-48.1465	-47.9824	-48.25	-48.3633
31.8489	-47.1738	-47.3164	-50.418	-51.541	-48.0781	-47.8457	-48.2715	-48.3086
31.9112	-47.0137	-47.3281	-50.4629	-51.4746	-47.9551	-47.6992	-48.2285	-48.1426
31.9736	-47.0234	-47.1719	-50.3047	-51.3262	-48	-47.6855	-48.1777	-48.0586
32.036	-46.9531	-47.2109	-50.2363	-51.1836	-47.8027	-47.6738	-48.043	-48.0098
32.0984	-46.9336	-47.1133	-50.1543	-51.4277	-47.7363	-47.5977	-48.0898	-47.9961
32.1608	-46.8281	-46.8828	-50.1133	-51.1816	-47.8164	-47.5078	-47.8008	-47.791
32.2231	-46.793	-46.9258	-50.0137	-51.2012	-47.5176	-47.4609	-47.8574	-47.7812
32.2855	-46.5723	-46.8457	-49.9102	-51.0645	-47.4863	-47.3184	-47.8457	-47.6934
32.3479	-46.6035	-46.7949	-49.834	-50.8809	-47.4648	-47.3398	-47.6699	-47.6719
32.4102	-46.6777	-46.7129	-49.9785	-50.8223	-47.4414	-47.2402	-47.7187	-47.5156
32.4726	-46.5293	-46.7129	-49.7793	-50.8633	-47.3516	-47.1289	-47.6953	-47.5
32.535	-46.4785	-46.6309	-49.6465	-50.7617	-47.2402	-47.0879	-47.541	-47.4629
32.5974	-46.4414	-46.5352	-49.5312	-50.7949	-47.1875	-46.9961	-47.4824	-47.3965
32.6598	-46.3828	-46.4043	-49.6504	-50.5293	-47.043	-47.0078	-47.4199	-47.2363
32.7221	-46.2344	-46.4727	-49.4824	-50.4766	-47.1621	-46.873	-47.2734	-47.2402
32.7845	-46.1816	-46.3262	-49.5	-50.4707	-47.0078	-46.8516	-47.2793	-47.2441
32.8469	-46.125	-46.3535	-49.375	-50.5176	-46.9355	-46.8242	-47.2578	-47.1875
32.9093	-46.1699	-46.3027	-49.373	-50.2891	-46.8945	-46.7109	-47.2031	-47.1152
32.9716	-46.0488	-46.2422	-49.1719	-50.166	-46.8496	-46.5625	-47.0625	-47.082
33.034	-45.9473	-46.2129	-49.2852	-50.2949	-46.7871	-46.5371	-46.9434	-46.9609
33.0964	-45.9922	-46.0938	-49.1973	-50.1816	-46.6133	-46.5176	-46.959	-46.9629
33.1587	-45.9785	-45.9707	-49.1426	-50.2051	-46.6895	-46.5117	-46.8828	-46.8418
33.2211	-45.877	-45.9727	-49.0645	-50.0273	-46.6211	-46.4043	-46.9824	-46.8848
33.2835	-45.8613	-45.959	-48.9785	-49.9785	-46.4883	-46.4375	-46.7715	-46.7715
33.3459	-45.7617	-45.7559	-48.8965	-49.916	-46.5039	-46.25	-46.6211	-46.7969
33.4083	-45.8379	-45.873	-48.8418	-49.7812	-46.4121	-46.1055	-46.7109	-46.5938
33.4706	-45.5742	-45.7441	-48.7539	-49.8789	-46.3691	-46.1172	-46.5566	-46.5664
33.533	-45.5391	-45.6953	-48.6738	-49.6465	-46.3145	-46.1641	-46.498	-46.6094
33.5954	-45.584	-45.5879	-48.4961	-49.4902	-46.2188	-46.0781	-46.4238	-46.5527
33.6578	-45.4922	-45.5391	-48.6445	-49.5879	-46.1719	-45.9277	-46.3652	-46.4434
33.7201	-45.4648	-45.5469	-48.459	-49.4941	-46.1309	-45.8398	-46.3066	-46.3672
33.7825	-45.3496	-45.4902	-48.3848	-49.4062	-46.0918	-45.8477	-46.2871	-46.2871
33.8449	-45.2773	-45.498	-48.3848	-49.3457	-46.0742	-45.875	-46.334	-46.1777
33.9072	-45.2266	-45.3848	-48.3359	-49.3184	-45.9375	-45.8203	-46.1992	-46.2402
33.9696	-45.2324	-45.3711	-48.3164	-49.2344	-45.8398	-45.6211	-46.1016	-46.1484
34.032	-45.2422	-45.2637	-48.3281	-49.2266	-45.8652	-45.6191	-46.0742	-46.0957
34.0944	-45.1289	-45.2129	-48.2129	-49.1387	-45.8203	-45.625	-46.1172	-45.9941
34.1568	-45.0801	-45.1016	-48.0625	-49.1328	-45.709	-45.5449	-46.0508	-46
34.2191	-44.9824	-45.1504	-48.0762	-49.0762	-45.7227	-45.4512	-45.957	-45.9355
34.2815	-44.9531	-45.127	-47.9961	-49.0488	-45.6699	-45.4492	-45.9102	-45.9102
34.3439	-44.9785	-45.0449	-47.9902	-49.0391	-45.6211	-45.3594	-45.8555	-45.8711
34.4062	-44.9414	-44.9727	-47.7676	-48.8867	-45.4922	-45.2754	-45.7383	-45.7656
34.4686	-44.8828	-44.8789	-47.8164	-48.7168	-45.4688	-45.2754	-45.6445	-45.6504
34.531	-44.7969	-44.9062	-47.8125	-48.8164	-45.373	-45.1934	-45.5918	-45.6914
34.5934	-44.7305	-44.8555	-47.709	-48.7344	-45.3945	-45.2187	-45.6074	-45.6152
34.6557	-44.6484	-44.7617	-47.6797	-48.7402	-45.3125	-45.0293	-45.3906	-45.584
34.7181	-44.5879	-44.7129	-47.6016	-48.7148	-45.2578	-45.0957	-45.5469	-45.4668
34.7805	-44.5703	-44.6777	-47.584	-48.5488	-45.2051	-44.9258	-45.3652	-45.416
34.8429	-44.5215	-44.623	-47.6445	-48.5098	-45.0527	-44.8789	-45.4434	-45.4336
34.9053	-44.4629	-44.5762	-47.3672	-48.4043	-45.0859	-44.834	-45.2793	-45.3613
34.9676	-44.502	-44.5078	-47.4258	-48.4199	-44.9883	-44.8359	-45.2715	-45.2559
35.03	-44.3809	-44.4688	-47.4102	-48.3047	-44.9961	-44.8301	-45.2305	-45.2656
35.0924	-44.3086	-44.4785	-47.2559	-48.3457	-44.9531	-44.7578	-45.2676	-45.2129
35.1547	-44.293	-44.3828	-47.2832	-48.2949	-44.8613	-44.6367	-45.0898	-45.1758
35.2171	-44.2129	-44.3125	-47.209	-48.1934	-44.918	-44.6758	-45.0176	-45.1055
35.2795	-44.2012	-44.3184	-47.1094	-48.0703	-44.7715	-44.541	-45.0215	-45.0234
35.3419	-44.0566	-44.2676	-47.1348	-48.166	-44.7051	-44.5312	-44.9727	-44.9902
35.4042	-44.0957	-44.2266	-47.1992	-48.0918	-44.6777	-44.4414	-44.9141	-44.9512
35.4666	-44.0781	-44.1953	-47.0527	-47.9688	-44.666	-44.3926	-44.7363	-44.9004
35.529	-43.9277	-44.0996	-47.0391	-47.957	-44.5762	-44.4023	-44.8516	-44.834
35.5914	-44	-44.0703	-46.9629	-47.8516	-44.5195	-44.3359	-44.7383	-44.8047
35.6538	-43.9141	-43.959	-46.9492	-47.8633	-44.5	-44.2422	-44.7168	-44.8008
35.7161	-43.8301	-43.9453	-46.7715	-47.7656	-44.4648	-44.1699	-44.6914	-44.7324
35.7785	-43.7305	-43.9453	-46.7402	-47.7344	-44.3965	-44.1992	-44.6211	-44.6211
35.8409	-43.7363	-43.8672	-46.707	-47.7285	-44.3965	-44.1445	-44.6133	-44.6582
35.9032	-43.6445	-43.8633	-46.7969	-47.6836	-44.2695	-44.0195	-44.5449	-44.5605
35.9656	-43.6133	-43.7871	-46.6758	-47.6738	-44.2109	-43.9512	-44.4629	-44.498
36.028	-43.6445	-43.7578	-46.582	-47.5469	-44.2168	-43.9316	-44.3398	-44.5234
36.0904	-43.5195	-43.6621	-46.4961	-47.4727	-44.1895	-43.9199	-44.3535	-44.4023
36.1527	-43.4492	-43.668	-46.541	-47.5664	-44.1484	-43.8086	-44.3945	-44.3828
36.2151	-42.9961	-43.6523	-48.3965	-45.7676	-43.6211	-43.5293	-45.8301	-44.6309
36.2775	-43.3984	-43.5703	-46.4609	-47.416	-43.9844	-43.8398	-44.2285	-44.2773
36.3399	-43.4043	-43.3926	-46.4805	-47.3887	-43.959	-43.7109	-44.1562	-44.2559
36.4023	-43.3457	-43.4473	-46.3711	-47.3086	-43.9199	-43.6777	-44.1191	-44.1836
36.4646	-43.2246	-43.3672	-46.3242	-47.2891	-43.8965	-43.6211	-44.0742	-44.1465
36.527	-43.1914	-43.3867	-46.3203	-47.252	-43.9141	-43.5625	-44.082	-44.0742
36.5894	-43.123	-43.2871	-46.2383	-47.2539	-43.7676	-43.5293	-43.9355	-44.0352
36.6517	-43.0625	-43.2363	-46.0918	-47.0996	-43.791	-43.502	-43.9453	-44.0039
36.7141	-43.1152	-43.2383	-46.0977	-47.1348	-43.7305	-43.5137	-43.9023	-43.9707
36.7765	-43	-43.1816	-45.9824	-46.9824	-43.6465	-43.3828	-43.8789	-43.916
36.8389	-42.2812	-43.0781	-46.1543	-46.4902	-44.2598	-43.1992	-42.9941	-43.082
36.9012	-42.8047	-43.0703	-45.9082	-46.9609	-43.4492	-43.4375	-43.7305	-43.6582
36.9636	-42.9062	-43.0293	-45.8574	-46.8496	-43.4609	-43.2305	-43.7031	-43.7402
37.026	-42.8613	-42.9512	-45.9023	-46.9297	-43.459	-43.2422	-43.6016	-43.6934
37.0884	-42.7441	-42.8477	-45.7559	-46.8379	-43.3672	-43.1348	-43.5449	-43.7168
37.1508	-42.6562	-42.8379	-45.7773	-46.6582	-43.3262	-43.1211	-43.6113	-43.6523
37.2131	-42.6328	-42.8066	-45.752	-46.7715	-43.2812	-43.0684	-43.5586	-43.6074
37.2755	-42.6074	-42.7207	-45.7168	-46.6523	-43.3125	-43.0195	-43.4277	-43.5039
37.3379	-42.5703	-42.7148	-45.6621	-46.6738	-43.2773	-42.9941	-43.416	-43.4922
37.4002	-42.5605	-42.6797	-45.5742	-46.5996	-43.1875	-42.9902	-43.3262	-43.4551
37.4626	-42.4414	-42.6836	-45.5098	-46.3906	-43.1895	-42.8516	-43.3086	-43.3418
37.525	-42.4375	-42.5469	-45.4727	-46.4531	-43.0918	-42.9141	-43.2715	-43.3418
37.5874	-42.3691	-42.543	-45.4512	-46.4414	-43.0176	-42.7793	-43.248	-43.3496
37.6497	-42.3887	-42.4863	-45.4648	-46.4766	-42.9531	-42.752	-43.2109	-43.2852
37.7121	-42.3027	-42.4473	-45.3652	-46.3789	-42.9785	-42.6758	-43.168	-43.2441
37.7745	-42.293	-42.4336	-45.4121	-46.2344	-42.9277	-42.709	-43.0918	-43.1777
37.8369	-42.2129	-42.3906	-45.2988	-46.2656	-42.8848	-42.6094	-43.0117	-43.1875
37.8993	-42.1348	-42.334	-45.2539	-46.291	-42.8633	-42.625	-43.0078	-43.1543
37.9616	-42.1777	-42.2383	-45.2754	-46.1445	-42.7656	-42.5234	-42.9473	-43.0469
38.024	-42.0605	-42.2363	-45.1367	-46.166	-42.7598	-42.5254	-43.0176	-42.9805
38.0864	-42.0039	-42.1992	-45.1602	-46.0391	-42.7031	-42.4141	-42.8594	-42.9707
38.1487	-41.9688	-42.1777	-45.1133	-46.0469	-42.623	-42.375	-42.8438	-42.9473
38.2111	-41.9219	-42.0273	-45.0137	-46.0918	-42.5605	-42.3711	-42.7344	-42.9141
38.2735	-41.9238	-42.0254	-44.9375	-45.9375	-42.5449	-42.3027	-42.7168	-42.8574
38.3359	-41.8281	-42.0176	-44.957	-45.9004	-42.5469	-42.2773	-42.6895	-42.8438
38.3982	-41.7656	-41.9141	-44.8652	-45.8027	-42.4766	-42.2461	-42.668	-42.748
38.4606	-41.7461	-41.8906	-44.8496	-45.8066	-42.418	-42.123	-42.6094	-42.6895
38.523	-41.6973	-41.8594	-44.7969	-45.8437	-42.3535	-42.1484	-42.5801	-42.6875
38.5854	-41.6406	-41.8398	-44.7168	-45.8105	-42.291	-42.0605	-42.5371	-42.6426
38.6478	-41.5898	-41.7695	-44.7109	-45.6855	-42.2754	-42.0312	-42.4824	-42.625
38.7101	-41.5527	-41.6777	-44.7285	-45.6484	-42.2285	-41.9648	-42.4355	-42.5352
38.7725	-41.5352	-41.6602	-44.5937	-45.5781	-42.166	-41.9414	-42.4141	-42.5137
38.8349	-41.4746	-41.6504	-44.5391	-45.5957	-42.1387	-41.9141	-42.3262	-42.5215
38.8972	-41.4121	-41.584	-44.5645	-45.5879	-42.1152	-41.832	-42.2676	-42.4258
38.9596	-41.4121	-41.5332	-44.4922	-45.5332	-42.1035	-41.7988	-42.2676	-42.375
39.022	-41.377	-41.5449	-44.5176	-45.4746	-42.0352	-41.8086	-42.2031	-42.3379
39.0844	-41.2598	-41.4785	-44.4082	-45.418	-41.9746	-41.7402	-42.1797	-42.2773
39.1467	-41.2539	-41.4121	-44.416	-45.3984	-41.9219	-41.6426	-42.1582	-42.2773
39.2091	-41.2246	-41.3867	-44.3379	-45.3691	-41.959	-41.5684	-42.0879	-42.2363
39.2715	-41.1777	-41.3555	-44.3418	-45.3418	-41.8105	-41.6074	-42.0273	-42.1758
39.3339	-41.1543	-41.3359	-44.2578	-45.2676	-41.8086	-41.5469	-42.043	-42.1074
39.3963	-41.0938	-41.2598	-44.2891	-45.2344	-41.8125	-41.5293	-42.0273	-42.1152
39.4586	-41.0684	-41.3008	-44.1914	-45.1992	-41.7129	-41.4648	-41.9844	-42.0273
39.521	-41	-41.2109	-44.1523	-45.127	-41.6934	-41.4043	-41.9141	-42.002
39.5834	-40.9922	-41.1152	-44.1094	-45.2031	-41.6406	-41.3945	-41.8926	-41.9785
39.6457	-40.8965	-41.1172	-44.1191	-45.1094	-41.6348	-41.3398	-41.8672	-41.9941
39.7081	-40.8613	-41.0293	-44.0391	-45.1445	-41.5898	-41.3301	-41.8105	-41.8965
39.7705	-40.6621	-40.8594	-43.8438	-45.0605	-41.543	-41.3105	-41.7148	-41.8574
39.8329	-40.5859	-40.7656	-43.7168	-44.918	-41.4902	-41.2324	-41.6699	-41.8105
39.8952	-40.5039	-40.6953	-43.6113	-44.6914	-41.3398	-41.1055	-41.666	-41.7656
39.9576	-40.4785	-40.6406	-43.582	-44.7246	-41.2695	-40.9688	-41.5781	-41.5547
40.02	-40.4531	-40.6445	-43.5352	-44.5391	-41.1367	-40.8555	-41.3711	-41.5176
40.0824	-40.4355	-40.6074	-43.5469	-44.5488	-41.0605	-40.7969	-41.3223	-41.4199
40.1448	-40.3926	-40.6133	-43.5469	-44.5137	-40.9922	-40.7734	-41.2578	-41.3945
40.2071	-40.3809	-40.541	-43.5371	-44.4805	-41.0195	-40.7715	-41.2266	-41.3633
40.2695	-40.3086	-40.5117	-43.4258	-44.4531	-41	-40.791	-41.2656	-41.3477
40.3319	-40.2344	-40.4727	-43.4648	-44.5039	-40.9395	-40.6992	-41.1992	-41.2852
40.3942	-40.2461	-40.4883	-43.4688	-44.4355	-40.9004	-40.6699	-41.207	-41.3008
40.4566	-40.2383	-40.4141	-43.3066	-44.4219	-40.8633	-40.6406	-41.1562	-41.248
40.519	-40.1602	-40.3574	-43.3613	-44.3906	-40.8867	-40.5918	-41.1699	-41.2246
40.5814	-40.1309	-40.3203	-43.3301	-44.3164	-40.7969	-40.5566	-41.0234	-41.1895
40.6437	-40.0527	-40.293	-43.2734	-44.3984	-40.7852	-40.4941	-41.0762	-41.1113
40.7061	-40.043	-40.2266	-43.2031	-44.3438	-40.7637	-40.4766	-41.0273	-41.0879
40.7685	-40.0078	-40.1973	-43.1953	-44.2871	-40.6855	-40.4531	-40.9375	-41.0781
40.8309	-39.9355	-40.1504	-43.123	-44.209	-40.6484	-40.3555	-40.9238	-41.0312
40.8933	-39.8926	-40.1348	-43.1543	-44.209	-40.6016	-40.373	-40.834	-40.9824
40.9556	-39.8438	-40.1035	-43.0801	-44.1387	-40.5703	-40.2773	-40.832	-40.9297
41.018	-39.8105	-40.0156	-43.0156	-44.1367	-40.582	-40.2832	-40.7812	-40.9219
41.0804	-39.7871	-39.9492	-42.9688	-44.1016	-40.5	-40.2461	-40.7109	-40.8691
41.1427	-39.6973	-39.9453	-42.9316	-44.0254	-40.4414	-40.1914	-40.7344	-40.8301
41.2051	-39.666	-39.8535	-42.9688	-43.9766	-40.3887	-40.1602	-40.6719	-40.8398
41.2675	-39.6172	-39.7773	-42.9219	-43.9316	-40.3516	-40.0977	-40.6133	-40.7871
41.3299	-39.541	-39.793	-42.8203	-44.0059	-40.3008	-40.0234	-40.5312	-40.6738
41.3922	-39.5449	-39.7441	-42.7461	-43.8438	-40.2832	-39.9766	-40.4863	-40.6309
41.4546	-39.4844	-39.6934	-42.7832	-43.8594	-40.2305	-39.9492	-40.4727	-40.6094
41.517	-39.4375	-39.6855	-42.6816	-43.7754	-40.1934	-39.8711	-40.3887	-40.5801
41.5794	-39.3711	-39.6113	-42.6855	-43.7402	-40.2148	-39.8574	-40.3906	-40.5215
41.6418	-39.3789	-39.5391	-42.5918	-43.7051	-40.043	-39.8086	-40.3848	-40.4922
41.7041	-39.2773	-39.5098	-42.5957	-43.6992	-40	-39.7812	-40.3164	-40.4277
41.7665	-39.2344	-39.4316	-42.5449	-43.5898	-39.9668	-39.7051	-40.2539	-40.4082
41.8289	-39.209	-39.4043	-42.4961	-43.6328	-39.9648	-39.6367	-40.1914	-40.3398
41.8912	-39.1191	-39.3477	-42.4395	-43.5742	-39.9199	-39.6016	-40.1719	-40.3223
41.9536	-39.1035	-39.332	-42.4492	-43.543	-39.8379	-39.5703	-40.1035	-40.2676
42.016	-39.0723	-39.2461	-42.4004	-43.4883	-39.8223	-39.5371	-40.0527	-40.2539
42.0784	-39.0234	-39.2148	-42.332	-43.459	-39.7832	-39.4668	-40.043	-40.2168
42.1407	-38.9336	-39.1602	-42.3652	-43.4414	-39.7129	-39.4629	-39.9551	-40.1211
42.2031	-38.9297	-39.1445	-42.2422	-43.3594	-39.668	-39.3633	-39.9023	-40.1035
42.2655	-38.8848	-39.0859	-42.2422	-43.3066	-39.6484	-39.3418	-39.8945	-40.0273
42.3279	-38.8262	-39.0391	-42.1992	-43.3066	-39.5117	-39.2676	-39.832	-39.9922
42.3903	-38.7871	-38.9727	-42.1797	-43.2754	-39.5273	-39.2598	-39.7754	-40.0371
42.4526	-38.7402	-38.9316	-42.123	-43.2148	-39.4277	-39.1953	-39.7734	-39.9277
42.515	-38.6875	-38.8574	-42.0703	-43.123	-39.4453	-39.1973	-39.6797	-39.8906
42.5774	-38.6328	-38.834	-42.0137	-43.0977	-39.375	-39.0879	-39.6406	-39.875
42.6397	-38.6289	-38.8066	-41.9531	-43.0566	-39.3281	-39.0723	-39.6445	-39.7637
42.7021	-38.5195	-38.7793	-41.9551	-43.084	-39.3594	-38.9766	-39.5977	-39.7441
42.7645	-38.4883	-38.6953	-41.9297	-43.0273	-39.2266	-38.9395	-39.5625	-39.6738
42.8269	-38.4492	-38.6172	-41.8262	-42.9707	-39.2129	-38.9082	-39.4824	-39.6406
42.8892	-38.418	-38.6211	-41.8672	-42.9297	-39.1602	-38.8535	-39.4004	-39.6484
42.9516	-38.3516	-38.5352	-41.7461	-42.9453	-39.1113	-38.8047	-39.3594	-39.5508
43.014	-38.3164	-38.5137	-41.709	-42.8574	-39.0605	-38.75	-39.3359	-39.5234
43.0764	-38.2715	-38.4492	-41.6875	-42.7852	-39.0176	-38.7188	-39.2695	-39.4883
43.1388	-38.1875	-38.4297	-41.6113	-42.7754	-38.9941	-38.666	-39.2227	-39.4395
43.2011	-38.1719	-38.3887	-41.6055	-42.7422	-38.9277	-38.5879	-39.1895	-39.418
43.2635	-38.1289	-38.3047	-41.5996	-42.6992	-38.8477	-38.5664	-39.1172	-39.3828
43.3259	-38.082	-38.2832	-41.5098	-42.6758	-38.8496	-38.5332	-39.1191	-39.2676
43.3882	-38.0605	-38.2734	-41.4883	-42.6152	-38.7891	-38.4492	-39.0117	-39.2617
43.4506	-37.998	-38.1855	-41.3984	-42.6172	-38.7188	-38.4199	-39.0449	-39.1855
43.513	-37.9316	-38.1562	-41.4141	-42.5547	-38.6914	-38.373	-38.9414	-39.1621
43.5754	-37.8828	-38.0938	-41.332	-42.4766	-38.6543	-38.3125	-38.9434	-39.168
43.6377	-37.8594	-38.0957	-41.3574	-42.4512	-38.5996	-38.248	-38.8809	-39.0605
43.7001	-37.8457	-38.0176	-41.2441	-42.416	-38.5332	-38.2129	-38.8398	-39.0059
43.7625	-37.7734	-37.9863	-41.1953	-42.3516	-38.4824	-38.1504	-38.7559	-39.0039
43.8249	-37.7363	-37.9492	-41.1699	-42.3438	-38.4492	-38.1211	-38.7207	-38.8926
43.8873	-37.6777	-37.8984	-41.166	-42.291	-38.3945	-38.0742	-38.6973	-38.8574
43.9496	-37.6172	-37.8203	-41.1172	-42.248	-38.3398	-38.043	-38.6328	-38.8086
44.012	-37.5898	-37.8281	-41.082	-42.2773	-38.2793	-37.9512	-38.6113	-38.8281
44.0744	-37.5293	-37.7246	-41.0234	-42.1738	-38.2266	-37.9258	-38.5352	-38.7598
44.1367	-37.502	-37.6758	-40.9512	-42.1309	-38.2012	-37.8516	-38.4922	-38.7227
44.1991	-37.4551	-37.5957	-40.9004	-42.1074	-38.1152	-37.8652	-38.4688	-38.6641
44.2615	-37.3887	-37.5996	-40.8867	-42.0527	-38.1152	-37.7422	-38.3887	-38.6348
44.3239	-37.3457	-37.5664	-40.8652	-41.9746	-38.0664	-37.6602	-38.373	-38.5859
44.3862	-37.2773	-37.5098	-40.7852	-42.0254	-37.9941	-37.6328	-38.2656	-38.5156
44.4486	-37.2148	-37.4336	-40.7148	-41.9453	-37.9492	-37.6074	-38.2207	-38.4434
44.511	-37.1777	-37.3711	-40.6914	-41.8496	-37.8984	-37.5527	-38.1562	-38.4473
44.5734	-37.1055	-37.332	-40.6602	-41.8711	-37.8711	-37.4609	-38.1621	-38.375
44.6358	-37.0586	-37.3125	-40.6309	-41.8418	-37.7871	-37.4043	-38.0957	-38.3301
44.6981	-37.0293	-37.2246	-40.5723	-41.7559	-37.7422	-37.3633	-38.0273	-38.2773
44.7605	-36.9961	-37.2051	-40.4805	-41.7461	-37.6445	-37.332	-37.9863	-38.25
44.8229	-36.9414	-37.1328	-40.4883	-41.6914	-37.6309	-37.2988	-37.9473	-38.2031
44.8852	-36.8672	-37.1191	-40.4609	-41.6406	-37.5879	-37.2012	-37.8789	-38.1406
44.9476	-36.8281	-37.0215	-40.3906	-41.5996	-37.5332	-37.1543	-37.8125	-38.0801
45.01	-36.748	-36.9883	-40.3672	-41.5469	-37.4805	-37.0801	-37.7676	-38.0156
45.0724	-36.6934	-36.918	-40.3184	-41.5078	-37.4219	-37.0332	-37.7148	-37.9727
45.1347	-36.6641	-36.8809	-40.291	-41.4727	-37.3613	-36.9805	-37.6914	-37.9297
45.1971	-36.5781	-36.8359	-40.2734	-41.3984	-37.3145	-36.9551	-37.584	-37.918
45.2595	-36.5312	-36.7559	-40.166	-41.3828	-37.2617	-36.8809	-37.5742	-37.8496
45.3219	-36.4805	-36.7383	-40.1074	-41.3535	-37.2168	-36.8379	-37.4922	-37.8047
45.3843	-36.418	-36.6426	-39.9961	-41.2559	-37.1367	-36.7676	-37.4473	-37.75
45.4466	-36.3691	-36.5996	-40.0352	-41.2344	-37.1055	-36.6895	-37.3691	-37.6523
45.509	-36.3066	-36.5547	-39.998	-41.1719	-36.9941	-36.6074	-37.3516	-37.625
45.5714	-36.2715	-36.459	-39.9062	-41.123	-36.9766	-36.6055	-37.2852	-37.5723
45.6337	-36.2148	-36.418	-39.8457	-41.1191	-36.918	-36.5195	-37.2012	-37.5137
45.6961	-36.0996	-36.3672	-39.7969	-41.0449	-36.8555	-36.457	-37.1641	-37.4707
45.7585	-36.0547	-36.3125	-39.7793	-40.9824	-36.8281	-36.3945	-37.1211	-37.4199
45.8209	-35.9727	-36.248	-39.7148	-40.9219	-36.7383	-36.3516	-37.0664	-37.334
45.8832	-35.9375	-36.1719	-39.6562	-40.8496	-36.6777	-36.2637	-36.9863	-37.2773
45.9456	-35.8594	-36.1094	-39.5977	-40.8477	-36.6191	-36.2227	-36.9434	-37.2402
46.008	-35.8008	-36.0312	-39.5332	-40.8066	-36.5605	-36.1523	-36.8672	-37.2148
46.0704	-35.7285	-36.0176	-39.4473	-40.7598	-36.4785	-36.0723	-36.8047	-37.0723
46.1328	-35.668	-35.8926	-39.4395	-40.6621	-36.4141	-36.0195	-36.7637	-37.0488
46.1951	-35.5996	-35.8418	-39.377	-40.6777	-36.3359	-35.9727	-36.709	-36.9922
46.2575	-35.5664	-35.7871	-39.3086	-40.5781	-36.291	-35.8887	-36.6387	-36.9551
46.3199	-35.5117	-35.7402	-39.2637	-40.5449	-36.2422	-35.834	-36.5879	-36.8848
46.3822	-35.418	-35.6699	-39.2441	-40.5391	-36.1797	-35.75	-36.5391	-36.8301
46.4446	-35.3398	-35.5996	-39.1465	-40.4531	-36.1309	-35.6875	-36.4629	-36.7754
46.507	-35.2734	-35.5391	-39.0957	-40.4082	-36.0371	-35.6348	-36.4004	-36.6797
46.5694	-35.2188	-35.4863	-39.0371	-40.3516	-35.9609	-35.5723	-36.3262	-36.666
46.6317	-35.1426	-35.4258	-38.9727	-40.2832	-35.9336	-35.5215	-36.291	-36.5879
46.6941	-35.0801	-35.3418	-38.9512	-40.248	-35.8691	-35.4609	-36.207	-36.5586
46.7565	-35.0293	-35.2773	-38.875	-40.1953	-35.7871	-35.3867	-36.1484	-36.5
46.8189	-34.9531	-35.2188	-38.8496	-40.1523	-35.7598	-35.3301	-36.127	-36.4141
46.8813	-34.8867	-35.1641	-38.7793	-40.0977	-35.6641	-35.2734	-36.0566	-36.3457
46.9436	-34.8223	-35.0723	-38.7051	-40.0566	-35.6133	-35.1934	-35.9883	-36.2793
47.006	-34.7422	-35.0176	-38.709	-39.9863	-35.5488	-35.1582	-35.9062	-36.25
47.0684	-34.6758	-34.9473	-38.6133	-39.9609	-35.4668	-35.0684	-35.873	-36.166
47.1307	-34.6016	-34.9141	-38.5801	-39.9023	-35.4121	-35.002	-35.8066	-36.1211
47.1931	-34.5371	-34.8301	-38.4941	-39.8711	-35.3613	-34.9297	-35.7695	-36.0664
47.2555	-34.4805	-34.7773	-38.4355	-39.8301	-35.2969	-34.8633	-35.6719	-36.0117
47.3179	-34.4238	-34.6719	-38.4238	-39.7832	-35.2227	-34.8242	-35.6504	-35.9336
47.3802	-34.3652	-34.6172	-38.3477	-39.7148	-35.1543	-34.7227	-35.5859	-35.8887
47.4426	-34.2656	-34.5781	-38.3027	-39.6895	-35.1211	-34.6719	-35.5	-35.8359
47.505	-34.1953	-34.4746	-38.2363	-39.6504	-35.0254	-34.6113	-35.459	-35.7754
47.5674	-34.1426	-34.4141	-38.168	-39.5781	-34.9707	-34.5332	-35.3867	-35.7031
47.6298	-34.082	-34.3711	-38.1113	-39.5156	-34.8965	-34.4727	-35.2949	-35.6387
47.6921	-33.998	-34.2695	-38.0996	-39.4688	-34.8457	-34.4004	-35.2344	-35.5977
47.7545	-33.9258	-34.2012	-38.0234	-39.4082	-34.7656	-34.334	-35.1973	-35.5449
47.8169	-33.8516	-34.1406	-37.9609	-39.3652	-34.7188	-34.2578	-35.1289	-35.4512
47.8792	-33.7656	-34.0742	-37.9219	-39.3203	-34.6406	-34.2012	-35.0469	-35.3906
47.9416	-33.6934	-33.998	-37.877	-39.2812	-34.5879	-34.123	-35.0234	-35.3594
48.004	-33.5977	-33.918	-37.7988	-39.2617	-34.5137	-34.0312	-34.9434	-35.2812
48.0664	-33.5332	-33.8555	-37.7637	-39.1816	-34.4355	-33.9688	-34.8438	-35.2188
48.1287	-33.4629	-33.7793	-37.6934	-39.1289	-34.3711	-33.8828	-34.8262	-35.1602
48.1911	-33.3789	-33.707	-37.6348	-39.0801	-34.293	-33.8418	-34.7363	-35.082
48.2535	-33.3262	-33.5957	-37.5449	-38.9941	-34.2109	-33.7578	-34.666	-35.0293
48.3159	-33.2168	-33.5645	-37.498	-38.959	-34.123	-33.6582	-34.5957	-34.9531
48.3783	-33.1445	-33.4629	-37.4473	-38.8926	-34.0625	-33.5879	-34.543	-34.8789
48.4406	-33.043	-33.377	-37.332	-38.8184	-33.9902	-33.5156	-34.4492	-34.8008
48.503	-32.9609	-33.3203	-37.3164	-38.7891	-33.9219	-33.4297	-34.3867	-34.7383
48.5654	-32.8828	-33.2227	-37.2305	-38.7168	-33.8613	-33.3496	-34.3066	-34.6562
48.6277	-32.7969	-33.123	-37.166	-38.6348	-33.7598	-33.2812	-34.2266	-34.6094
48.6901	-32.7129	-33.0566	-37.0957	-38.5957	-33.6836	-33.209	-34.1504	-34.5273
48.7525	-32.6309	-32.9512	-37.0508	-38.498	-33.625	-33.1191	-34.1016	-34.4941
48.8149	-32.5547	-32.8848	-36.959	-38.5078	-33.5391	-33.0234	-33.9941	-34.416
48.8772	-32.4766	-32.8125	-36.9082	-38.4121	-33.457	-32.916	-33.9551	-34.332
48.9396	-32.3691	-32.7207	-36.8242	-38.3848	-33.3516	-32.8457	-33.8535	-34.2539
49.002	-32.2852	-32.6035	-36.7832	-38.291	-33.2812	-32.748	-33.7871	-34.1895
49.0644	-32.2109	-32.5391	-36.7148	-38.2344	-33.2109	-32.6738	-33.7129	-34.0957
49.1268	-32.1191	-32.4551	-36.6602	-38.1777	-33.1406	-32.5879	-33.6211	-34.0234
49.1891	-32.0273	-32.3926	-36.582	-38.0859	-33.0527	-32.502	-33.5449	-33.957
49.2515	-31.9277	-32.293	-36.5234	-38.0762	-32.9629	-32.4043	-33.4922	-33.8848
49.3139	-31.8555	-32.2109	-36.4707	-37.9785	-32.8945	-32.332	-33.4004	-33.8203
49.3762	-31.7568	-32.1113	-36.3848	-37.9395	-32.8262	-32.2539	-33.3203	-33.7461
49.4386	-31.6826	-32.0254	-36.3457	-37.8945	-32.7461	-32.1797	-33.2285	-33.6777
49.501	-31.583	-31.917	-36.2637	-37.8223	-32.6504	-32.0977	-33.1387	-33.6074
49.5634	-31.4912	-31.8301	-36.2246	-37.7812	-32.5508	-31.9951	-33.0684	-33.5293
49.6257	-31.4092	-31.75	-36.1621	-37.7402	-32.4902	-31.8916	-33.0176	-33.4414
49.6881	-31.3008	-31.6709	-36.0977	-37.6895	-32.3945	-31.8145	-32.9258	-33.3477
49.7505	-31.208	-31.585	-36.0195	-37.6035	-32.3164	-31.7324	-32.8574	-33.2676
49.8129	-31.1182	-31.4902	-35.959	-37.5645	-32.2363	-31.6182	-32.7578	-33.2246
49.8753	-31.0195	-31.3994	-35.9062	-37.4707	-32.1523	-31.5283	-32.6738	-33.1523
49.9376	-30.9268	-31.292	-35.8184	-37.4375	-32.0527	-31.4267	-32.5781	-33.0527
50	-30.8291	-31.2109	-35.7441	-37.3555	-31.9492	-31.3389	-32.4941	-32.9707
