# Supplementary material for: Textile dual-band NFC-A4WP (13.56–6.78 MHz) combiner for wireless energy and data transmission for connected clothing
Source: Sci Rep. 2023 Apr 6;13:5613. doi: 10.1038/s41598-023-31832-0 (PMC10079655; doi:10.1038/s41598-023-31832-0)
Supplement: Supplementary file 3 — Supplementary Information 3. [file 41598_2023_31832_MOESM3_ESM.xlsx]

## Sheet: Feuil1
F (MHz)	S11 (dB) - experimental	S22 (dB) - experimental	S21 (dB) - experimental		Freq. (MHz)	S21 - 26pF (dB) - simulated
0.03	-0.15448	-0.356216	-77.6992		0	-198.224
0.0924625	5.55249	6.95093	-93.0547		0.02	-92.1976
0.154925	6.2085	7.81763	-80.2148		0.04	-86.1767
0.217388	6.37939	8.01465	-74.1641		0.06	-82.6545
0.27985	6.06689	7.70312	-76.7617		0.08	-80.155
0.342313	1.04248	0.465759	-92.625		0.1	-78.216
0.404775	1.16602	0.565826	-91.0625		0.12	-76.6313
0.467237	1.25952	0.638184	-80.125		0.14	-75.2911
0.5297	1.32214	0.700714	-78.875		0.16	-74.1298
0.592163	1.3775	0.758484	-74.9336		0.18	-73.1052
0.654625	1.41791	0.812683	-72.4688		0.2	-72.1882
0.717087	1.44745	0.86142	-70.2617		0.22	-71.3584
0.77955	1.49054	0.909637	-67.707		0.24	-70.6004
0.842013	1.52295	0.947052	-64.9297		0.26	-69.9028
0.904475	1.5426	0.998016	-62.9707		0.28	-69.2565
0.966938	1.56921	1.03076	-61.2344		0.3	-68.6545
1.0294	1.57428	1.07208	-59.7051		0.32	-68.0909
1.09186	1.56787	1.08392	-58.2988		0.34	-67.5612
1.15433	1.57221	1.11145	-57.1504		0.36	-67.0614
1.21679	1.58228	1.14123	-55.7578		0.38	-66.5882
1.27925	1.56238	1.14893	-54.6875		0.4	-66.139
1.34171	1.57282	1.15991	-53.5		0.42	-65.7113
1.40417	1.54132	1.17816	-52.3223		0.44	-65.3031
1.46664	1.51526	1.17474	-51.3945		0.46	-64.9127
1.5291	1.49512	1.1792	-50.5527		0.48	-64.5385
1.59156	1.47919	1.17004	-49.6699		0.5	-64.1793
1.65403	1.45337	1.18304	-48.9512		0.52	-63.8337
1.71649	1.42389	1.16815	-48.1484		0.54	-63.5008
1.77895	1.38794	1.17102	-47.4141		0.56	-63.1797
1.84141	1.36096	1.14777	-46.7734		0.58	-62.8694
1.90387	1.32648	1.14496	-46.1641		0.6	-62.5693
1.96634	1.29034	1.13129	-45.541		0.62	-62.2786
2.0288	1.25537	1.11432	-44.9668		0.64	-61.9968
2.09126	1.23022	1.09979	-44.3945		0.66	-61.7233
2.15373	1.18665	1.0871	-43.8633		0.68	-61.4575
2.21619	1.15619	1.06458	-43.334		0.7	-61.1991
2.27865	1.12701	1.05438	-42.8184		0.72	-60.9476
2.34111	1.09192	1.03455	-42.3555		0.74	-60.7026
2.40358	1.0589	1.0321	-41.8535		0.76	-60.4637
2.46604	1.02252	0.993927	-41.459		0.78	-60.2307
2.5285	0.986511	0.98465	-41.0215		0.8	-60.0032
2.59096	0.956238	0.979065	-40.6074		0.82	-59.7809
2.65342	0.915314	0.955597	-40.1816		0.84	-59.5636
2.71589	0.891968	0.935638	-39.7812		0.86	-59.351
2.77835	0.854706	0.910583	-39.3965		0.88	-59.1429
2.84081	0.823669	0.900177	-39.002		0.9	-58.9391
2.90327	0.803192	0.885498	-38.6406		0.92	-58.7394
2.96574	0.759583	0.864044	-38.2598		0.94	-58.5436
3.0282	0.748047	0.843597	-37.8984		0.96	-58.3515
3.09066	0.70993	0.830872	-37.5469		0.98	-58.163
3.15313	0.688171	0.812744	-37.1875		1	-57.9779
3.21559	0.644165	0.79715	-36.8262		1.02	-57.7961
3.27805	0.624634	0.771332	-36.4902		1.04	-57.6174
3.34051	0.587799	0.743774	-36.1582		1.06	-57.4417
3.40298	0.568512	0.728577	-35.8047		1.08	-57.269
3.46544	0.531586	0.716125	-35.502		1.1	-57.099
3.5279	0.507782	0.698212	-35.1523		1.12	-56.9316
3.59036	0.482346	0.678528	-34.8281		1.14	-56.7669
3.65282	0.456253	0.670563	-34.4941		1.16	-56.6046
3.71529	0.427536	0.653381	-34.1504		1.18	-56.4446
3.77775	0.403976	0.638458	-33.8223		1.2	-56.287
3.84021	0.38147	0.620972	-33.5		1.22	-56.1316
3.90267	0.358872	0.618103	-33.1738		1.24	-55.9783
3.96514	0.335083	0.595062	-32.8418		1.26	-55.827
4.0276	0.311874	0.563965	-32.5117		1.28	-55.6778
4.09006	0.287766	0.559509	-32.1777		1.3	-55.5304
4.15252	0.266174	0.550995	-31.8496		1.32	-55.3849
4.21499	0.239128	0.531525	-31.5225		1.34	-55.2412
4.27745	0.222771	0.520874	-31.1777		1.36	-55.0992
4.33991	0.204948	0.512787	-30.8281		1.38	-54.9589
4.40238	0.17794	0.496216	-30.4892		1.4	-54.8201
4.46484	0.169998	0.486343	-30.1465		1.42	-54.683
4.5273	0.139038	0.47673	-29.7754		1.44	-54.5473
4.58976	0.132103	0.457809	-29.4199		1.46	-54.4131
4.65222	0.101879	0.44017	-29.0625		1.48	-54.2804
4.71469	0.0851593	0.434296	-28.6914		1.5	-54.149
4.77715	0.0693131	0.419739	-28.3232		1.52	-54.0189
4.83961	0.0508022	0.411652	-27.9434		1.54	-53.8901
4.90207	0.0356903	0.389557	-27.5635		1.56	-53.7626
4.96454	0.0136881	0.378021	-27.166		1.58	-53.6362
5.027	-0.00744128	0.364929	-26.7734		1.6	-53.5111
5.08946	-0.0158014	0.358826	-26.3574		1.62	-53.387
5.15193	-0.0396881	0.343674	-25.9424		1.64	-53.2641
5.21439	-0.0504818	0.324234	-25.5098		1.66	-53.1423
5.27685	-0.0757904	0.31253	-25.0713		1.68	-53.0215
5.33931	-0.0977936	0.292313	-24.6113		1.7	-52.9016
5.40177	-0.118786	0.27623	-24.1426		1.72	-52.7828
5.46424	-0.135323	0.262817	-23.666		1.74	-52.6649
5.5267	-0.159302	0.238945	-23.1699		1.76	-52.548
5.58916	-0.178223	0.22686	-22.6475		1.78	-52.4319
5.65163	-0.196327	0.203346	-22.1299		1.8	-52.3167
5.71409	-0.235001	0.167656	-21.5693		1.82	-52.2024
5.77655	-0.258148	0.148407	-20.9951		1.84	-52.0888
5.83901	-0.29155	0.110378	-20.3926		1.86	-51.9761
5.90147	-0.325592	0.0738144	-19.7773		1.88	-51.8641
5.96394	-0.363113	0.0270081	-19.1143		1.9	-51.7529
6.0264	-0.422363	-0.0144234	-18.4248		1.92	-51.6424
6.08886	-0.491638	-0.0738182	-17.7061		1.94	-51.5326
6.15132	-0.560211	-0.148048	-16.9355		1.96	-51.4236
6.21379	-0.652374	-0.2435	-16.1172		1.98	-51.3151
6.27625	-0.770081	-0.359161	-15.2588		2	-51.2073
6.33871	-0.917999	-0.511017	-14.3594		2.02	-51.1002
6.40118	-1.10797	-0.720306	-13.4111		2.04	-50.9937
6.46364	-1.37939	-0.987762	-12.4014		2.06	-50.8877
6.5261	-1.74811	-1.34247	-11.3623		2.08	-50.7823
6.58856	-2.2594	-1.84711	-10.3052		2.1	-50.6775
6.65102	-2.94153	-2.526	-9.28369		2.12	-50.5732
6.71349	-3.80969	-3.38623	-8.36475		2.14	-50.4695
6.77595	-4.73022	-4.28027	-7.66797		2.16	-50.3663
6.83841	-5.26636	-4.78833	-7.2832		2.18	-50.2635
6.90088	-5.01318	-4.52222	-7.27246		2.2	-50.1613
6.96334	-4.1626	-3.66577	-7.60938		2.22	-50.0595
7.0258	-3.22412	-2.71851	-8.22021		2.24	-49.9581
7.08826	-2.43457	-1.93445	-8.95605		2.26	-49.8572
7.15073	-1.84204	-1.34399	-9.75635		2.28	-49.7567
7.21319	-1.4148	-0.931549	-10.5659		2.3	-49.6567
7.27565	-1.10675	-0.620361	-11.3525		2.32	-49.557
7.33811	-0.885712	-0.397385	-12.1006		2.34	-49.4577
7.40057	-0.709076	-0.237022	-12.8105		2.36	-49.3588
7.46304	-0.589203	-0.119198	-13.4692		2.38	-49.2602
7.5255	-0.492737	-0.0156179	-14.0879		2.4	-49.162
7.58796	-0.427505	0.056406	-14.6646		2.42	-49.0642
7.65043	-0.35939	0.0955849	-15.2261		2.44	-48.9666
7.71289	-0.316864	0.14257	-15.7075		2.46	-48.8694
7.77535	-0.275971	0.183044	-16.1758		2.48	-48.7725
7.83781	-0.253052	0.210419	-16.6035		2.5	-48.6758
7.90027	-0.230728	0.235634	-17.0137		2.52	-48.5795
7.96274	-0.207947	0.255478	-17.3945		2.54	-48.4834
8.0252	-0.193291	0.270813	-17.7275		2.56	-48.3876
8.08766	-0.181671	0.291855	-18.0469		2.58	-48.292
8.15012	-0.171059	0.292038	-18.3652		2.6	-48.1967
8.21259	-0.154297	0.304169	-18.6797		2.62	-48.1016
8.27505	-0.150207	0.309494	-18.959		2.64	-48.0067
8.33751	-0.143272	0.327408	-19.1895		2.66	-47.912
8.39997	-0.144974	0.325623	-19.458		2.68	-47.8175
8.46244	-0.136429	0.337509	-19.667		2.7	-47.7233
8.5249	-0.127563	0.339127	-19.8916		2.72	-47.6292
8.58736	-0.120762	0.337692	-20.0938		2.74	-47.5353
8.64982	-0.120209	0.344955	-20.2783		2.76	-47.4415
8.71229	-0.111343	0.35965	-20.4346		2.78	-47.3479
8.77475	-0.108635	0.365067	-20.6045		2.8	-47.2545
8.83721	-0.10294	0.357635	-20.7656		2.82	-47.1612
8.89968	-0.108406	0.372879	-20.9287		2.84	-47.068
8.96214	-0.104134	0.376602	-21.0352		2.86	-46.9749
9.0246	-0.105511	0.37674	-21.1309		2.88	-46.882
9.08706	-0.100826	0.372925	-21.2852		2.9	-46.7892
9.14953	-0.0999985	0.372833	-21.3828		2.92	-46.6964
9.21199	-0.0946693	0.374908	-21.498		2.94	-46.6038
9.27445	-0.0925598	0.376694	-21.5957		2.96	-46.5112
9.33691	-0.0904007	0.383301	-21.6787		2.98	-46.4187
9.39937	-0.0971527	0.380188	-21.7568		3	-46.3263
9.46184	-0.100273	0.381332	-21.833		3.02	-46.2339
9.5243	-0.0937538	0.387573	-21.9023		3.04	-46.1416
9.58676	-0.0941658	0.375	-21.9639		3.06	-46.0494
9.64922	-0.0915031	0.381424	-22.0186		3.08	-45.9571
9.71169	-0.0887909	0.390198	-22.0605		3.1	-45.8649
9.77415	-0.0788689	0.396622	-22.1172		3.12	-45.7728
9.83661	-0.0838318	0.389694	-22.1572		3.14	-45.6806
9.89907	-0.0889282	0.390976	-22.1914		3.16	-45.5884
9.96154	-0.0910416	0.402512	-22.2109		3.18	-45.4963
10.024	-0.0870933	0.394196	-22.2354		3.2	-45.4041
10.0865	-0.0872307	0.389236	-22.248		3.22	-45.3119
10.1489	-0.0918236	0.392502	-22.2656		3.24	-45.2197
10.2114	-0.0852547	0.382385	-22.2656		3.26	-45.1275
10.2738	-0.0862656	0.387619	-22.2578		3.28	-45.0352
10.3363	-0.0922813	0.392776	-22.2578		3.3	-44.9429
10.3988	-0.0896645	0.398926	-22.2471		3.32	-44.8505
10.4612	-0.0958176	0.393784	-22.2285		3.34	-44.7581
10.5237	-0.0916405	0.393051	-22.1973		3.36	-44.6656
10.5862	-0.100964	0.395935	-22.1787		3.38	-44.5731
10.6486	-0.101837	0.388916	-22.1416		3.4	-44.4804
10.7111	-0.102524	0.391434	-22.1035		3.42	-44.3877
10.7736	-0.0975189	0.38887	-22.0566		3.44	-44.2948
10.836	-0.0997238	0.383957	-22.0078		3.46	-44.2019
10.8985	-0.101193	0.38887	-21.9443		3.48	-44.1089
10.9609	-0.1096	0.379868	-21.874		3.5	-44.0157
11.0234	-0.102203	0.384369	-21.8027		3.52	-43.9224
11.0859	-0.111389	0.380783	-21.7305		3.54	-43.829
11.1483	-0.111942	0.382706	-21.6553		3.56	-43.7355
11.2108	-0.125862	0.378845	-21.5586		3.58	-43.6418
11.2733	-0.120808	0.362137	-21.4697		3.6	-43.548
11.3357	-0.11401	0.366089	-21.3642		3.62	-43.4539
11.3982	-0.125954	0.363052	-21.2529		3.64	-43.3598
11.4606	-0.134773	0.361267	-21.1289		3.66	-43.2654
11.5231	-0.144737	0.356567	-21.002		3.68	-43.1709
11.5856	-0.139229	0.34729	-20.873		3.7	-43.0762
11.648	-0.147682	0.34697	-20.7344		3.72	-42.9813
11.7105	-0.155167	0.338654	-20.5889		3.74	-42.8861
11.7729	-0.172348	0.329971	-20.4287		3.76	-42.7908
11.8354	-0.171516	0.3078	-20.2598		3.78	-42.6953
11.8979	-0.179237	0.307648	-20.0781		3.8	-42.5995
11.9603	-0.188423	0.294937	-19.8828		3.82	-42.5035
12.0228	-0.200089	0.284958	-19.6836		3.84	-42.4072
12.0853	-0.219246	0.277161	-19.4707		3.86	-42.3107
12.1477	-0.234314	0.254196	-19.2412		3.88	-42.2139
12.2102	-0.249931	0.241653	-18.9863		3.9	-42.1169
12.2727	-0.276901	0.224884	-18.7363		3.92	-42.0196
12.3351	-0.276901	0.204674	-18.4658		3.94	-41.922
12.3976	-0.310059	0.176476	-18.167		3.96	-41.8241
12.46	-0.342941	0.160675	-17.8672		3.98	-41.7259
12.5225	-0.370087	0.123791	-17.5527		4	-41.6274
12.585	-0.405502	0.084652	-17.2236		4.02	-41.5286
12.6474	-0.441666	0.0466671	-16.8291		4.04	-41.4294
12.7099	-0.500153	-0.00776291	-16.4521		4.06	-41.3299
12.7723	-0.551117	-0.0618725	-16.0352		4.08	-41.2301
12.8348	-0.629852	-0.128616	-15.5845		4.1	-41.1299
12.8973	-0.699951	-0.214516	-15.1284		4.12	-41.0294
12.9597	-0.810516	-0.309326	-14.624		4.14	-40.9285
13.0222	-0.94162	-0.435455	-14.0923		4.16	-40.8272
13.0847	-1.09961	-0.58136	-13.5386		4.18	-40.7255
13.1471	-1.29401	-0.781586	-12.9585		4.2	-40.6234
13.2096	-1.54108	-1.00995	-12.3726		4.22	-40.5209
13.2721	-1.84711	-1.29602	-11.7812		4.24	-40.4179
13.3345	-2.2262	-1.6311	-11.2139		4.26	-40.3146
13.397	-2.65002	-2.03052	-10.6929		4.28	-40.2107
13.4594	-3.10059	-2.4408	-10.2715		4.3	-40.1065
13.5219	-3.47864	-2.78589	-9.99268		4.32	-40.0018
13.5844	-3.68152	-2.95496	-9.91016		4.34	-39.8965
13.6468	-3.59546	-2.89246	-10.044		4.36	-39.7908
13.7093	-3.26819	-2.59009	-10.3892		4.38	-39.6847
13.7718	-2.81067	-2.18713	-10.9185		4.4	-39.5779
13.8342	-2.33899	-1.75269	-11.5791		4.42	-39.4707
13.8967	-1.91412	-1.36029	-12.3066		4.44	-39.363
13.9591	-1.57324	-1.02313	-13.0796		4.46	-39.2546
14.0216	-1.29419	-0.762695	-13.8872		4.48	-39.1458
14.0841	-1.06952	-0.544525	-14.6685		4.5	-39.0363
14.1465	-0.895569	-0.37854	-15.4409		4.52	-38.9263
14.209	-0.757324	-0.254257	-16.1807		4.54	-38.8156
14.2714	-0.643738	-0.149887	-16.8887		4.56	-38.7044
14.3339	-0.552551	-0.0668793	-17.5928		4.58	-38.5925
14.3964	-0.485428	0.00491476	-18.2285		4.6	-38.48
14.4588	-0.420715	0.0694046	-18.8555		4.62	-38.3668
14.5213	-0.376617	0.113178	-19.4736		4.64	-38.2529
14.5838	-0.333115	0.154289	-20.0596		4.66	-38.1384
14.6462	-0.29274	0.176796	-20.6406		4.68	-38.0231
14.7087	-0.261871	0.208809	-21.167		4.7	-37.9072
14.7712	-0.232613	0.229851	-21.6855		4.72	-37.7904
14.8336	-0.220116	0.259888	-22.2061		4.74	-37.673
14.8961	-0.199951	0.268433	-22.6895		4.76	-37.5547
14.9585	-0.180473	0.281021	-23.1689		4.78	-37.4357
15.021	-0.160217	0.293549	-23.6201		4.8	-37.3158
15.0835	-0.148048	0.306778	-24.0654		4.82	-37.1952
15.1459	-0.141846	0.318314	-24.499		4.84	-37.0736
15.2084	-0.126091	0.331589	-24.9082		4.86	-36.9512
15.2708	-0.120853	0.336227	-25.3271		4.88	-36.8279
15.3333	-0.112724	0.34555	-25.7314		4.9	-36.7037
15.3958	-0.106796	0.356522	-26.1201		4.92	-36.5786
15.4582	-0.0903053	0.356247	-26.499		4.94	-36.4525
15.5207	-0.0887451	0.355606	-26.8545		4.96	-36.3254
15.5832	-0.0887909	0.370224	-27.2305		4.98	-36.1973
15.6456	-0.0834618	0.371094	-27.5781		5	-36.0682
15.7081	-0.0763435	0.370636	-27.9375		5.02	-35.9381
15.7706	-0.0669289	0.375687	-28.2686		5.04	-35.8068
15.833	-0.0711517	0.378479	-28.6045		5.06	-35.6745
15.8955	-0.0628395	0.383072	-28.9365		5.08	-35.541
15.9579	-0.0559483	0.385559	-29.2715		5.1	-35.4063
16.0204	-0.0764351	0.377609	-29.6113		5.12	-35.2704
16.0829	-0.0673408	0.368378	-29.8604		5.14	-35.1333
16.1453	-0.065918	0.37674	-30.2383		5.16	-34.995
16.2078	-0.0649986	0.376236	-30.541		5.18	-34.8553
16.2703	-0.0618267	0.380829	-30.8428		5.2	-34.7144
16.3327	-0.0697746	0.380737	-31.1602		5.22	-34.572
16.3952	-0.0590706	0.38382	-31.457		5.24	-34.4283
16.4576	-0.0579224	0.369476	-31.7588		5.26	-34.2831
16.5201	-0.0538349	0.375824	-32.043		5.28	-34.1364
16.5826	-0.0633888	0.375961	-32.3535		5.3	-33.9883
16.645	-0.0553513	0.373703	-32.5938		5.32	-33.8385
16.7075	-0.048645	0.377426	-32.8887		5.34	-33.6871
16.77	-0.0534668	0.368927	-33.1426		5.36	-33.5341
16.8324	-0.0523186	0.373566	-33.4199		5.38	-33.3794
16.8949	-0.0446033	0.371689	-33.7207		5.4	-33.2229
16.9573	-0.0488739	0.37059	-33.9531		5.42	-33.0646
17.0198	-0.0475426	0.373703	-34.2363		5.44	-32.9045
17.0823	-0.0463028	0.369156	-34.459		5.46	-32.7424
17.1447	-0.0442352	0.371323	-34.7324		5.48	-32.5784
17.2072	-0.045475	0.364197	-34.9824		5.5	-32.4123
17.2696	-0.0430412	0.367737	-35.2656		5.52	-32.2441
17.3321	-0.0401936	0.361816	-35.498		5.54	-32.0737
17.3946	-0.0388603	0.365524	-35.7637		5.56	-31.9011
17.457	-0.0468063	0.366455	-36.0176		5.58	-31.7262
17.5195	-0.0302248	0.36824	-36.2422		5.6	-31.5488
17.582	-0.0280199	0.363785	-36.4727		5.62	-31.369
17.6444	-0.0316944	0.363052	-36.6992		5.64	-31.1866
17.7069	-0.0308218	0.361862	-36.9922		5.66	-31.0015
17.7693	-0.0288467	0.357727	-37.2344		5.68	-30.8137
17.8318	-0.0233345	0.356018	-37.4121		5.7	-30.6231
17.8943	-0.0254021	0.357132	-37.7109		5.72	-30.4295
17.9567	-0.0267334	0.356659	-37.8633		5.74	-30.2328
18.0192	-0.0251722	0.352203	-38.1289		5.76	-30.0329
18.0817	-0.0213137	0.354416	-38.3809		5.78	-29.8298
18.1441	-0.0148368	0.350464	-38.6113		5.8	-29.6232
18.2066	-0.0213137	0.350143	-38.7695		5.82	-29.413
18.2691	-0.0136423	0.346237	-39.0918		5.84	-29.1991
18.3315	-0.0174093	0.337234	-39.1895		5.86	-28.9813
18.394	-0.0182819	0.341095	-39.4375		5.88	-28.7595
18.4564	-0.01401	0.337509	-39.6074		5.9	-28.5334
18.5189	-0.0125399	0.335632	-39.8457		5.92	-28.303
18.5814	-0.00440979	0.340271	-39.793		5.94	-28.068
18.6438	-0.0107946	0.329834	-40.1523		5.96	-27.8282
18.7063	-0.0101056	0.329239	-40.3066		5.98	-27.5833
18.7688	-0.00863552	0.330353	-40.5059		6	-27.3332
18.8312	-0.0076251	0.32608	-40.6328		6.02	-27.0776
18.8937	-0.00633884	0.318588	-40.7734		6.04	-26.8161
18.9561	-4.59347e-05	0.32341	-40.7539		6.06	-26.5487
19.0186	-0.00367475	0.314865	-40.957		6.08	-26.2748
19.0811	0.000597119	0.311554	-41.0176		6.1	-25.9942
19.1435	-0.00349104	0.309082	-41.1934		6.12	-25.7065
19.206	0.00601721	0.304535	-41.1934		6.14	-25.4113
19.2685	0.0080843	0.304077	-41.3555		6.16	-25.1082
19.3309	0.005512	0.302048	-41.3242		6.18	-24.7968
19.3934	0.00813007	0.295303	-41.3828		6.2	-24.4766
19.4558	0.00486875	0.294571	-41.4766		6.22	-24.1471
19.5183	0.00555778	0.291397	-41.3516		6.24	-23.8077
19.5808	0.00496077	0.291351	-41.4238		6.26	-23.4577
19.6432	0.0163059	0.29277	-41.4375		6.28	-23.0966
19.7057	0.022048	0.28125	-41.4297		6.3	-22.7237
19.7681	0.0104728	0.288223	-41.4434		6.32	-22.3381
19.8306	0.0173626	0.289322	-41.5332		6.34	-21.9392
19.8931	0.0185108	0.294342	-41.4805		6.36	-21.526
19.9555	0.020853	0.290894	-41.5254		6.38	-21.0976
20.018	0.0264111	0.293549	-41.5547		6.4	-20.6531
20.0805	0.0325203	0.294342	-41.6836		6.42	-20.1915
20.1429	0.025033	0.299622	-41.707		6.44	-19.7118
20.2054	0.0310049	0.295029	-41.9414		6.46	-19.2133
20.2678	0.0338516	0.300995	-41.959		6.48	-18.6949
20.3303	0.0349083	0.29805	-42.1328		6.5	-18.1563
20.3928	0.0471268	0.306274	-42.3164		6.52	-17.5971
20.4552	0.0433598	0.308075	-42.5566		6.54	-17.0178
20.5177	0.0445538	0.313354	-42.5977		6.56	-16.4198
20.5802	0.0511227	0.308945	-42.7148		6.58	-15.806
20.6426	0.0524559	0.311417	-42.998		6.6	-15.1816
20.7051	0.0492401	0.308807	-43.2363		6.62	-14.5548
20.7675	0.050848	0.312851	-43.5508		6.64	-13.9385
20.83	0.0567265	0.312805	-43.7539		6.66	-13.3508
20.8925	0.0575085	0.319458	-43.8223		6.68	-12.8161
20.9549	0.0616875	0.312988	-44.1133		6.7	-12.3645
21.0174	0.0642128	0.326035	-44.334		6.72	-12.0281
21.0799	0.0681191	0.320373	-44.5352		6.74	-11.8353
21.1423	0.0675201	0.32309	-44.7695		6.76	-11.803
21.2048	0.0750542	0.321762	-45.0293		6.78	-11.9316
21.2673	0.0723419	0.324692	-45.3516		6.8	-12.2043
21.3297	0.0756035	0.323044	-45.4648		6.82	-12.5931
21.3922	0.072113	0.320969	-45.875		6.84	-13.0657
21.4546	0.0769386	0.320969	-46.0684		6.86	-13.5921
21.5171	0.0729408	0.318954	-46.5352		6.88	-14.1477
21.5796	0.0806122	0.321991	-46.5938		6.9	-14.7141
21.642	0.0761108	0.32576	-46.793		6.92	-15.2784
21.7045	0.0835495	0.329742	-47.0586		6.94	-15.8322
21.767	0.0811615	0.321671	-47.3848		6.96	-16.3703
21.8294	0.0797844	0.321671	-47.668		6.98	-16.8898
21.8919	0.0844231	0.320419	-47.75		7	-17.3892
21.9543	0.0771675	0.321396	-48.1719		7.02	-17.868
22.0168	0.0867653	0.318268	-48.3379		7.04	-18.3264
22.0793	0.0875473	0.313354	-48.6289		7.06	-18.7651
22.1417	0.0828629	0.311005	-49.1523		7.08	-19.1847
22.2042	0.0856171	0.318176	-49.4141		7.1	-19.5863
22.2666	0.0858002	0.314819	-49.4609		7.12	-19.9707
22.3291	0.0922775	0.318726	-49.9141		7.14	-20.339
22.3916	0.0903053	0.320282	-50.1855		7.16	-20.692
22.454	0.0914535	0.316422	-50.2168		7.18	-21.0307
22.5165	0.0865364	0.311508	-51.3887		7.2	-21.356
22.579	0.0910835	0.313629	-51		7.22	-21.6685
22.6414	0.0979729	0.311462	-51.2637		7.24	-21.9692
22.7039	0.0998115	0.306183	-51.5703		7.26	-22.2587
22.7663	0.0992622	0.308304	-52.0117		7.28	-22.5375
22.8288	0.108631	0.308395	-51.916		7.3	-22.8065
22.8913	0.0998573	0.312759	-52.582		7.32	-23.066
22.9537	0.102707	0.307846	-53.0098		7.34	-23.3167
23.0162	0.10413	0.300446	-53.332		7.36	-23.5589
23.0787	0.0996284	0.304764	-53.666		7.38	-23.7933
23.1411	0.102428	0.299896	-53.8418		7.4	-24.02
23.2036	0.102154	0.296905	-54.373		7.42	-24.2397
23.266	0.106152	0.303009	-54.9785		7.44	-24.4525
23.3285	0.106335	0.299072	-55.0391		7.46	-24.6589
23.391	0.109734	0.296356	-55.4082		7.48	-24.8591
23.4534	0.112305	0.294006	-56.0059		7.51	-25.0535
23.5159	0.104359	0.294983	-56.4336		7.53	-25.2423
23.5784	0.113823	0.291809	-56.4199		7.55	-25.4257
23.6408	0.1073	0.289551	-57.2207		7.57	-25.6041
23.7033	0.110882	0.286118	-57.6641		7.59	-25.7776
23.7658	0.11079	0.288864	-58.0977		7.61	-25.9464
23.8282	0.109226	0.284637	-59.0781		7.63	-26.1107
23.8907	0.106426	0.285004	-59.5762		7.65	-26.2707
23.9531	0.10918	0.278671	-60.4355		7.67	-26.4267
24.0156	0.104958	0.279861	-61.0488		7.69	-26.5786
24.0781	0.110283	0.272659	-61.2324		7.71	-26.7268
24.1405	0.114281	0.272934	-62.2559		7.73	-26.8713
24.203	0.110882	0.26976	-63.3027		7.75	-27.0122
24.2655	0.105782	0.270584	-63.3691		7.77	-27.1498
24.3279	0.110928	0.264252	-63.6719		7.79	-27.2841
24.3904	0.110516	0.26236	-66.3789		7.81	-27.4152
24.4528	0.112259	0.262863	-66.8203		7.83	-27.5433
24.5153	0.113777	0.263336	-68.1484		7.85	-27.6684
24.5778	0.110928	0.263382	-68.7617		7.87	-27.7907
24.6402	0.112904	0.260391	-69.7227		7.89	-27.9102
24.7027	0.111202	0.253311	-70.6875		7.91	-28.0271
24.7651	0.115475	0.253906	-71.1172		7.93	-28.1413
24.8276	0.108769	0.250794	-71.832		7.95	-28.2531
24.8901	0.108723	0.24707	-72.9375		7.97	-28.3624
24.9525	0.108769	0.246841	-72.2383		7.99	-28.4694
25.015	0.111065	0.247299	-69.6289		8.01	-28.574
25.0775	0.100315	0.236046	-68.7227		8.03	-28.6765
25.1399	0.106564	0.237427	-68.3242		8.05	-28.7768
25.2024	0.11047	0.233063	-66.9375		8.07	-28.875
25.2648	0.103622	0.230995	-66.4219		8.09	-28.9712
25.3273	0.101971	0.229202	-65.2148		8.11	-29.0653
25.3898	0.0960007	0.228928	-63.6055		8.13	-29.1576
25.4522	0.0957222	0.223373	-64.8633		8.15	-29.248
25.5147	0.0994453	0.216621	-62.5938		8.17	-29.3365
25.5772	0.100269	0.220474	-63		8.19	-29.4232
25.6396	0.105736	0.214645	-61.5859		8.21	-29.5082
25.7021	0.0971947	0.212166	-61.4707		8.23	-29.5915
25.7645	0.0999947	0.213081	-61.4453		8.25	-29.6732
25.827	0.0969162	0.207336	-60.291		8.27	-29.7532
25.8895	0.0945282	0.204857	-59.7129		8.29	-29.8316
25.9519	0.101788	0.200584	-59.1113		8.31	-29.9085
26.0144	0.0947571	0.197464	-59.2461		8.33	-29.9839
26.0769	0.0902557	0.200081	-58.8906		8.35	-30.0578
26.1393	0.0861244	0.195946	-58.4746		8.37	-30.1302
26.2018	0.0960465	0.191261	-58.0059		8.39	-30.2013
26.2643	0.0910378	0.188187	-57.9414		8.41	-30.2709
26.3267	0.090992	0.180611	-57.375		8.43	-30.3392
26.3892	0.0903511	0.178589	-56.5		8.45	-30.4062
26.4516	0.0865822	0.178909	-56.8262		8.47	-30.4719
26.5141	0.0840569	0.178032	-56.5605		8.49	-30.5363
26.5766	0.0846977	0.175781	-56.5195		8.51	-30.5994
26.639	0.0867195	0.166504	-55.7637		8.53	-30.6613
26.7015	0.0856628	0.168846	-56.1094		8.55	-30.7221
26.764	0.083828	0.167244	-55.3809		8.57	-30.7816
26.8264	0.0817604	0.16182	-55.373		8.59	-30.84
26.8889	0.0819435	0.154289	-55.2734		8.61	-30.8972
26.9513	0.0744095	0.152084	-54.9121		8.63	-30.9533
27.0138	0.0716553	0.159432	-54.5977		8.65	-31.0084
27.0763	0.0753746	0.154106	-54.7383		8.67	-31.0623
27.1387	0.0712395	0.146248	-54.2656		8.69	-31.1152
27.2012	0.062973	0.149513	-54.0918		8.71	-31.167
27.2636	0.065361	0.137657	-53.9707		8.73	-31.2178
27.3261	0.0670166	0.142021	-53.7207		8.75	-31.2677
27.3886	0.0663719	0.134903	-54.2461		8.77	-31.3165
27.451	0.0572319	0.131599	-53.3145		8.79	-31.3643
27.5135	0.0601254	0.125626	-53.4375		8.81	-31.4112
27.576	0.0604935	0.122871	-53.4258		8.83	-31.4571
27.6384	0.0620098	0.119194	-53.2812		8.85	-31.502
27.7009	0.0582428	0.120297	-52.8848		8.87	-31.5461
27.7633	0.052639	0.11644	-52.7852		8.89	-31.5892
27.8258	0.055624	0.109322	-52.9023		8.91	-31.6315
27.8883	0.0537415	0.108356	-51.5273		8.93	-31.6729
27.9507	0.0434513	0.101742	-52.4336		8.95	-31.7133
28.0132	0.0459328	0.10165	-52.2305		8.97	-31.753
28.0757	0.0427628	0.0947571	-52.127		8.99	-31.7918
28.1381	0.0413857	0.0899811	-52.0254		9.01	-31.8297
28.2006	0.0327492	0.0852509	-52.1074		9.03	-31.8668
28.263	0.0409718	0.0832748	-51.793		9.05	-31.9031
28.3255	0.0338974	0.07827	-51.6152		9.07	-31.9386
28.388	0.0359192	0.0752831	-51.6895		9.09	-31.9733
28.4504	0.0237932	0.0747795	-51.2266		9.11	-32.0071
28.5129	0.0270548	0.0662804	-51.4922		9.13	-32.0403
28.5754	0.022645	0.0648117	-51.3555		9.15	-32.0726
28.6378	0.0233793	0.0577831	-51.1406		9.17	-32.1042
28.7003	0.0177298	0.0564976	-51.1758		9.19	-32.135
28.7628	0.0166731	0.0557632	-50.9395		9.21	-32.165
28.8252	0.012218	0.0511227	-50.7969		9.23	-32.1943
28.8877	0.00767088	0.0495606	-50.5879		9.25	-32.2229
28.9501	0.00711966	0.04529	-50.7676		9.27	-32.2508
29.0126	0.00427175	0.035368	-50.3633		9.29	-32.2779
29.0751	0.00776267	0.0361938	-50.4375		9.31	-32.3043
29.1375	0.0029856	0.0295343	-50.1836		9.33	-32.3301
29.2	0.00165355	0.0218639	-50.1816		9.35	-32.3551
29.2625	0.00220478	0.0211744	-49.9766		9.37	-32.3794
29.3249	-0.00532842	0.0151119	-50.1504		9.39	-32.403
29.3874	-0.0074873	0.0167656	-49.8496		9.41	-32.4259
29.4498	-0.00610924	0.0143771	-49.7969		9.43	-32.4482
29.5123	-0.0120349	0.0120344	-49.8203		9.45	-32.4698
29.5748	-0.00973797	0.0080843	-49.6191		9.47	-32.4907
29.6372	-0.0156641	-0.00169957	-49.4238		9.49	-32.5109
29.6997	-0.0175009	-0.000505298	-49.4883		9.51	-32.5305
29.7621	-0.0265961	-0.00574183	-49.4766		9.53	-32.5494
29.8246	-0.0322456	-0.0109324	-49.2812		9.55	-32.5677
29.8871	-0.0257235	-0.0136423	-49.123		9.57	-32.5853
29.9495	-0.0303163	-0.0187416	-49.2363		9.59	-32.6023
30.012	-0.0335331	-0.0199814	-49.0254		9.61	-32.6187
30.0745	-0.0363808	-0.0256309	-49.002		9.63	-32.6344
30.1369	-0.036932	-0.0244827	-48.9453		9.65	-32.6494
30.1994	-0.0352325	-0.0233803	-48.7832		9.67	-32.6639
30.2618	-0.0388603	-0.0215435	-48.7188		9.69	-32.6777
30.3243	-0.0345898	-0.0262289	-48.6973		9.71	-32.6909
30.3868	-0.0445557	-0.0211754	-48.498		9.73	-32.7034
30.4492	-0.0381718	-0.0214977	-48.4902		9.75	-32.7154
30.5117	-0.0365639	-0.0223246	-48.3066		9.77	-32.7267
30.5742	-0.0446033	-0.0198898	-48.3008		9.79	-32.7374
30.6366	-0.0384941	-0.0185118	-48.3262		9.81	-32.7475
30.6991	-0.0452461	-0.0203495	-48.3066		9.83	-32.757
30.7615	-0.0418472	-0.020257	-48.1777		9.85	-32.7659
30.824	-0.041296	-0.0170422	-48.1641		9.87	-32.7742
30.8865	-0.0452919	-0.0179148	-48.0137		9.89	-32.7818
30.9489	-0.044878	-0.0143313	-47.873		9.91	-32.7889
31.0114	-0.0243454	-0.0117593	-47.8633		9.93	-32.7953
31.0739	-0.0348644	-0.0072577	-47.7734		9.95	-32.8012
31.1363	-0.028204	-0.00895739	-47.7129		9.97	-32.8065
31.1988	-0.0328884	-0.0103354	-47.6855		9.99	-32.8111
31.2613	-0.0351868	-0.00367475	-47.6484		10.01	-32.8152
31.3237	-0.0386772	-0.00551224	-47.457		10.03	-32.8186
31.3862	-0.036335	-0.00610924	-47.4238		10.05	-32.8215
31.4486	-0.0376205	-0.00946236	-47.416		10.07	-32.8238
31.5111	-0.0398712	-0.0155716	-47.3027		10.09	-32.8254
31.5736	-0.0391827	-0.0119429	-47.332		10.11	-32.8265
31.636	-0.0430412	-0.0072577	-47.3574		10.13	-32.827
31.6985	-0.0425358	-0.00794697	-47.0684		10.15	-32.8269
31.761	-0.0378952	-0.00868177	-46.9902		10.17	-32.8261
31.8234	-0.0379887	-0.00624704	-46.9375		10.19	-32.8248
31.8859	-0.0408821	-0.00900316	-46.998		10.21	-32.8229
31.9483	-0.0444183	-0.00698209	-46.916		10.23	-32.8204
32.0108	-0.0390911	-0.00721168	-46.8281		10.25	-32.8173
32.0733	-0.0429954	-0.00624704	-46.7754		10.27	-32.8136
32.1357	-0.0485992	-0.00326133	-46.6406		10.29	-32.8093
32.1982	-0.0497475	-0.00753331	-46.6348		10.31	-32.8043
32.2606	-0.0509415	-0.00711989	-46.6562		10.33	-32.7988
32.3231	-0.0484142	-0.00790072	-46.5176		10.35	-32.7927
32.3856	-0.0538807	-0.00744128	-46.4434		10.37	-32.786
32.448	-0.0502529	-0.00643086	-46.3359		10.39	-32.7786
32.5105	-0.0572338	-0.00597143	-46.2871		10.41	-32.7707
32.573	-0.0558109	0.00183731	-46.3027		10.43	-32.7621
32.6354	-0.0580158	-0.00404239	-46.1836		10.45	-32.753
32.6979	-0.055397	-0.0045476	-46.1289		10.47	-32.7432
32.7604	-0.0597611	-0.00578785	-46.0527		10.49	-32.7328
32.8228	-0.057188	-0.00803852	-46.1484		10.51	-32.7217
32.8853	-0.0632057	0.000918657	-45.8477		10.53	-32.7101
32.9477	-0.0573711	-0.00284791	-45.9238		10.55	-32.6978
33.0102	-0.0628395	-0.0045476	-45.7715		10.57	-32.6849
33.0727	-0.0633888	-0.00142395	-45.6289		10.59	-32.6713
33.1351	-0.0666046	-0.00519061	-45.6777		10.61	-32.6572
33.1976	-0.069912	-0.00477719	-45.6973		10.63	-32.6424
33.26	-0.0705109	-0.00537443	-45.5039		10.65	-32.6269
33.3225	-0.0646782	-0.00114834	-45.4707		10.67	-32.6108
33.385	-0.0658264	-0.00601745	-45.373		10.69	-32.594
33.4474	-0.0668793	0.000275597	-45.3594		10.71	-32.5766
33.5099	-0.0668793	0.00183731	-45.2871		10.73	-32.5586
33.5724	-0.062149	-0.00349104	-45.2031		10.75	-32.5398
33.6348	-0.0701866	-0.00192922	-45.1797		10.77	-32.5204
33.6973	-0.0712891	0.00229657	-45.1582		10.79	-32.5004
33.7597	-0.075058	-0.00307763	-45.123		10.81	-32.4796
33.8222	-0.0745506	-0.00202119	-44.9785		10.83	-32.4582
33.8847	-0.0751038	-0.0046854	-44.9746		10.85	-32.4361
33.9471	-0.0761604	-0.00900316	-44.9473		10.87	-32.4133
34.0096	-0.0772171	-0.00367475	-44.8086		10.89	-32.3898
34.0721	-0.0740013	-0.00849771	-44.7559		10.91	-32.3656
34.1345	-0.0799255	-0.00689006	-44.7812		10.93	-32.3406
34.197	-0.0804329	-0.00160772	-44.7031		10.95	-32.315
34.2595	-0.076664	-0.00477719	-44.6074		10.97	-32.2887
34.3219	-0.0835991	-0.00693607	-44.5898		10.99	-32.2616
34.3844	-0.0830498	-0.0111623	-44.6289		11.01	-32.2337
34.4468	-0.0851631	-0.00689006	-44.4844		11.03	-32.2052
34.5093	-0.083004	-0.00156176	-44.4082		11.05	-32.1759
34.5718	-0.0845642	-0.0052824	-44.3242		11.07	-32.1458
34.6342	-0.0904007	-0.00316942	-44.2676		11.09	-32.1149
34.6967	-0.0807533	-0.00689006	-44.252		11.11	-32.0833
34.7591	-0.089756	-0.00312352	-44.2559		11.13	-32.0509
34.8216	-0.0902595	-0.00202119	-44.1777		11.15	-32.0177
34.8841	-0.0955429	-0.00362885	-44.1387		11.17	-31.9837
34.9465	-0.0943947	-0.00730348	-44.0508		11.19	-31.9489
35.009	-0.0944405	-0.0072577	-44.043		11.21	-31.9133
35.0715	-0.0943031	-0.00831413	-44.0449		11.23	-31.8768
35.1339	-0.0990334	-0.00776291	-43.9766		11.25	-31.8395
35.1964	-0.10046	-0.0151582	-43.8555		11.27	-31.8014
35.2589	-0.0994949	-0.00656867	-43.8984		11.29	-31.7623
35.3213	-0.100506	-0.00808477	-43.8008		11.31	-31.7225
35.3838	-0.103535	-0.0101514	-43.7207		11.33	-31.6817
35.4462	-0.100319	-0.00592566	-43.6855		11.35	-31.64
35.5087	-0.105556	-0.0106111	-43.6055		11.37	-31.5974
35.5712	-0.105419	-0.0110703	-43.6074		11.39	-31.5539
35.6336	-0.107025	-0.0131831	-43.5		11.41	-31.5095
35.6961	-0.110149	-0.00831413	-43.4316		11.43	-31.4641
35.7585	-0.111622	-0.00877333	-43.5098		11.45	-31.4178
35.821	-0.108864	-0.0107946	-43.3672		11.47	-31.3704
35.8835	-0.115707	-0.0102434	-43.2793		11.49	-31.3221
35.9459	-0.113365	-0.0159397	-43.2988		11.51	-31.2728
36.0084	-0.117592	-0.0143776	-43.2305		11.53	-31.2224
36.0709	-0.115524	-0.0137343	-43.1953		11.55	-31.171
36.1333	-0.114239	-0.0157099	-43.082		11.57	-31.1186
36.1958	-0.126869	-0.0155716	-42.4512		11.59	-31.065
36.2582	-0.11998	-0.0149288	-43		11.61	-31.0104
36.3207	-0.121956	-0.0212679	-42.9922		11.63	-30.9547
36.3832	-0.120579	-0.0116673	-42.9414		11.65	-30.8978
36.4456	-0.125954	-0.01966	-42.873		11.67	-30.8397
36.5081	-0.123932	-0.0157099	-42.8418		11.69	-30.7805
36.5706	-0.125999	-0.0173178	-42.7598		11.71	-30.7201
36.633	-0.13073	-0.0229216	-42.8027		11.73	-30.6585
36.6955	-0.132202	-0.0243912	-42.7168		11.75	-30.5956
36.758	-0.127335	-0.0205784	-42.7187		11.77	-30.5315
36.8204	-0.128204	-0.0188789	-42.6309		11.79	-30.4661
36.8829	-0.119152	-0.0236101	-43.0508		11.81	-30.3993
36.9453	-0.128571	-0.0234728	-42.5391		11.83	-30.3312
37.0078	-0.135139	-0.0222321	-42.5137		11.85	-30.2618
37.0703	-0.135094	-0.0195227	-42.3984		11.87	-30.1909
37.1327	-0.139824	-0.0176392	-42.4238		11.89	-30.1186
37.1952	-0.136841	-0.0238399	-42.3613		11.91	-30.0448
37.2576	-0.139	-0.0211754	-42.2969		11.93	-29.9696
37.3201	-0.145203	-0.0213137	-42.2227		11.95	-29.8928
37.3826	-0.143364	-0.0214977	-42.1738		11.97	-29.8144
37.445	-0.144875	-0.0210381	-42.1797		11.99	-29.7344
37.5075	-0.13987	-0.0158939	-42.1504		12.01	-29.6528
37.57	-0.148781	-0.0273771	-42.123		12.03	-29.5696
37.6324	-0.145386	-0.0261364	-42.0547		12.05	-29.4845
37.6949	-0.151535	-0.0293522	-42.002		12.07	-29.3978
37.7574	-0.150848	-0.0321083	-41.9648		12.09	-29.3092
37.8198	-0.152824	-0.0257235	-41.8535		12.11	-29.2188
37.8823	-0.147911	-0.0330734	-41.9531		12.13	-29.1264
37.9447	-0.15255	-0.0254936	-41.877		12.15	-29.0321
38.0072	-0.154983	-0.0314198	-41.8281		12.17	-28.9358
38.0697	-0.159302	-0.0362434	-41.7422		12.19	-28.8374
38.1321	-0.155624	-0.0323391	-41.7227		12.21	-28.7369
38.1946	-0.159302	-0.0315571	-41.6562		12.23	-28.6343
38.257	-0.163986	-0.0415249	-41.6445		12.25	-28.5293
38.3195	-0.165688	-0.0377121	-41.5449		12.27	-28.4221
38.382	-0.162743	-0.0300407	-41.4902		12.29	-28.3125
38.4444	-0.171799	-0.0344047	-41.4941		12.31	-28.2004
38.5069	-0.174233	-0.0345898	-41.4199		12.33	-28.0858
38.5694	-0.167618	-0.0361042	-41.377		12.35	-27.9686
38.6318	-0.165413	-0.0374374	-41.3145		12.37	-27.8486
38.6943	-0.173218	-0.0345421	-41.2949		12.39	-27.7259
38.7567	-0.178413	-0.0395489	-41.252		12.41	-27.6003
38.8192	-0.176437	-0.041296	-41.2051		12.43	-27.4718
38.8817	-0.178642	-0.03932	-41.1172		12.45	-27.3401
38.9441	-0.182037	-0.0433617	-41.1172		12.47	-27.2053
39.0066	-0.183281	-0.0485535	-41.1211		12.49	-27.0671
39.0691	-0.175972	-0.0478172	-41.0664		12.51	-26.9256
39.1315	-0.184242	-0.0492878	-41.002		12.53	-26.7804
39.194	-0.187508	-0.0456581	-40.9512		12.55	-26.6316
39.2565	-0.185715	-0.0449238	-40.8809		12.57	-26.479
39.3189	-0.186584	-0.0502529	-40.8867		12.59	-26.3223
39.3814	-0.19072	-0.0455208	-40.8066		12.61	-26.1615
39.4438	-0.192329	-0.0509872	-40.7891		12.63	-25.9964
39.5063	-0.190536	-0.0519066	-40.8105		12.65	-25.8267
39.5688	-0.189156	-0.0504818	-40.7129		12.67	-25.6523
39.6312	-0.194122	-0.049839	-40.6582		12.69	-25.4731
39.6937	-0.194443	-0.0527782	-40.6738		12.71	-25.2887
39.7561	-0.199219	-0.0543861	-40.6035		12.73	-25.0989
39.8186	-0.194901	-0.05163	-40.5781		12.75	-24.9035
39.8811	-0.202477	-0.0504818	-40.5137		12.77	-24.7022
39.9435	-0.198898	-0.0551662	-40.4629		12.79	-24.4947
40.006	-0.203949	-0.0613232	-40.4746		12.81	-24.2807
40.0685	-0.202522	-0.0600815	-40.3867		12.83	-24.0599
40.1309	-0.201744	-0.0640335	-40.3457		12.85	-23.8318
40.1934	-0.201332	-0.0569134	-40.3613		12.87	-23.5962
40.2559	-0.207298	-0.0652733	-40.3203		12.89	-23.3526
40.3183	-0.206337	-0.0646286	-40.2598		12.91	-23.1006
40.3808	-0.202888	-0.0570507	-40.2285		12.93	-22.8396
40.4432	-0.209091	-0.0647697	-40.1758		12.95	-22.5691
40.5057	-0.206383	-0.0585671	-40.1777		12.97	-22.2887
40.5682	-0.208862	-0.0659638	-40.1172		12.99	-21.9976
40.6306	-0.213409	-0.0650444	-40.123		13.01	-21.6953
40.6931	-0.21318	-0.0661468	-40.1211		13.03	-21.381
40.7555	-0.21566	-0.0720711	-40.0586		13.05	-21.0539
40.818	-0.214653	-0.0725784	-40.0078		13.07	-20.7134
40.8805	-0.216583	-0.0748291	-39.9551		13.09	-20.3584
40.9429	-0.214104	-0.0730362	-39.9277		13.11	-19.9881
41.0054	-0.2164	-0.0749664	-39.8887		13.13	-19.6016
41.0679	-0.220947	-0.083786	-39.8945		13.15	-19.1979
41.1303	-0.224571	-0.0795593	-39.8281		13.17	-18.776
41.1928	-0.226547	-0.0801544	-39.7676		13.19	-18.3351
41.2552	-0.224388	-0.0734024	-39.7422		13.21	-17.8743
41.3177	-0.224937	-0.0763435	-39.6875		13.23	-17.393
41.3802	-0.226776	-0.0772629	-39.6406		13.25	-16.8912
41.4426	-0.225678	-0.0795136	-39.6172		13.27	-16.3693
41.5051	-0.228523	-0.0817184	-39.5605		13.29	-15.8288
41.5676	-0.228203	-0.0838318	-39.5254		13.31	-15.2726
41.63	-0.228386	-0.0872765	-39.5117		13.33	-14.7063
41.6925	-0.234955	-0.0856667	-39.4746		13.35	-14.1382
41.755	-0.232063	-0.0799255	-39.4941		13.37	-13.5815
41.8174	-0.237389	-0.0854378	-39.4258		13.39	-13.0547
41.8799	-0.237434	-0.0923729	-39.3652		13.41	-12.5828
41.9423	-0.237114	-0.0924645	-39.3086		13.43	-12.196
42.0048	-0.242165	-0.088974	-39.3047		13.45	-11.9263
42.0673	-0.233665	-0.0903053	-39.2715		13.47	-11.8018
42.1297	-0.237892	-0.08498	-39.2246		13.49	-11.8383
42.1922	-0.239502	-0.0855751	-39.2051		13.51	-12.035
42.2546	-0.241981	-0.0927887	-39.1758		13.53	-12.3742
42.3171	-0.241707	-0.0852547	-39.0957		13.55	-12.8275
42.3796	-0.242806	-0.0870018	-39.0723		13.57	-13.3624
42.442	-0.241112	-0.0946693	-39.043		13.59	-13.9493
42.5045	-0.240974	-0.0910416	-39		13.61	-14.564
42.567	-0.247543	-0.0970612	-38.9707		13.63	-15.1884
42.6294	-0.249649	-0.098484	-38.9395		13.65	-15.81
42.6919	-0.250626	-0.09412	-38.8711		13.67	-16.4207
42.7544	-0.248276	-0.098896	-38.8438		13.69	-17.0154
42.8168	-0.249145	-0.0958633	-38.8066		13.71	-17.5913
42.8793	-0.25177	-0.10326	-38.7715		13.73	-18.147
42.9417	-0.255722	-0.099678	-38.707		13.75	-18.6822
43.0042	-0.255997	-0.1017	-38.6309		13.77	-19.1969
43.0667	-0.254303	-0.102432	-38.5898		13.79	-19.6919
43.1291	-0.258377	-0.101193	-38.5645		13.81	-20.168
43.1916	-0.253876	-0.100182	-38.5215		13.83	-20.6259
43.254	-0.25737	-0.101974	-38.4434		13.85	-21.0668
43.3165	-0.26004	-0.103031	-38.4141		13.87	-21.4916
43.379	-0.26059	-0.101471	-38.3594		13.89	-21.9011
43.4414	-0.255905	-0.110702	-38.3359		13.91	-22.2964
43.5039	-0.254761	-0.104271	-38.2832		13.93	-22.6783
43.5664	-0.258057	-0.106247	-38.2207		13.95	-23.0475
43.6288	-0.260406	-0.102985	-38.1816		13.97	-23.4048
43.6913	-0.26358	-0.110012	-38.1602		13.99	-23.751
43.7537	-0.262833	-0.116261	-38.1094		14.01	-24.0866
43.8162	-0.260544	-0.110702	-38.0762		14.03	-24.4124
43.8787	-0.264496	-0.114975	-38.002		14.05	-24.7287
43.9411	-0.265045	-0.115478	-37.9512		14.07	-25.0362
44.0036	-0.264313	-0.114883	-37.9062		14.09	-25.3353
44.0661	-0.264221	-0.111988	-37.8164		14.11	-25.6265
44.1285	-0.265915	-0.11557	-37.8145		14.13	-25.9101
44.191	-0.269592	-0.116672	-37.7207		14.15	-26.1867
44.2535	-0.271011	-0.117363	-37.7168		14.17	-26.4565
44.3159	-0.26683	-0.113365	-37.6406		14.19	-26.7198
44.3784	-0.270371	-0.120163	-37.6016		14.21	-26.977
44.4408	-0.274643	-0.122322	-37.5469		14.23	-27.2284
44.5033	-0.275925	-0.119198	-37.4551		14.25	-27.4742
44.5658	-0.275192	-0.118969	-37.4238		14.27	-27.7147
44.6282	-0.273682	-0.122322	-37.3887		14.29	-27.9501
44.6907	-0.275009	-0.122002	-37.3301		14.31	-28.1806
44.7531	-0.27887	-0.122875	-37.2617		14.33	-28.4065
44.8156	-0.282272	-0.123287	-37.1992		14.35	-28.628
44.8781	-0.276154	-0.128204	-37.1602		14.37	-28.8451
44.9405	-0.282822	-0.120487	-37.1016		14.39	-29.0582
45.003	-0.281815	-0.127838	-37.0684		14.41	-29.2674
45.0655	-0.283371	-0.132065	-36.9785		14.43	-29.4727
45.1279	-0.286957	-0.131004	-36.9297		14.45	-29.6745
45.1904	-0.288055	-0.135323	-36.8418		14.47	-29.8727
45.2529	-0.289902	-0.134041	-36.7715		14.49	-30.0675
45.3153	-0.292191	-0.135414	-36.752		14.51	-30.2591
45.3778	-0.290772	-0.129631	-36.6816		14.53	-30.4476
45.4402	-0.294113	-0.131142	-36.584		14.55	-30.6331
45.5027	-0.291	-0.134132	-36.5391		14.57	-30.8156
45.5652	-0.289795	-0.136612	-36.4688		14.59	-30.9953
45.6276	-0.292602	-0.137711	-36.3984		14.61	-31.1723
45.6901	-0.292007	-0.135918	-36.3398		14.63	-31.3466
45.7525	-0.296097	-0.142532	-36.2344		14.65	-31.5184
45.815	-0.294357	-0.139046	-36.1855		14.67	-31.6877
45.8775	-0.297424	-0.142258	-36.1387		14.69	-31.8546
45.9399	-0.2966	-0.148781	-36.0391		14.71	-32.0192
46.0024	-0.300827	-0.145843	-35.9902		14.73	-32.1816
46.0649	-0.302292	-0.138542	-35.9355		14.75	-32.3418
46.1273	-0.303406	-0.146439	-35.8496		14.77	-32.4998
46.1898	-0.29895	-0.140099	-35.7871		14.79	-32.6558
46.2522	-0.304092	-0.147179	-35.6973		14.81	-32.8098
46.3147	-0.298859	-0.149979	-35.6191		14.83	-32.9619
46.3772	-0.299774	-0.152733	-35.5645		14.85	-33.112
46.4396	-0.304596	-0.151535	-35.4883		14.87	-33.2604
46.5021	-0.302475	-0.152275	-35.4453		14.89	-33.4069
46.5646	-0.306473	-0.149429	-35.3535		14.91	-33.5517
46.627	-0.306381	-0.155487	-35.2773		14.93	-33.6948
46.6895	-0.303772	-0.15889	-35.2402		14.95	-33.8363
46.752	-0.302521	-0.156822	-35.1836		14.97	-33.9761
46.8144	-0.30101	-0.153557	-35.0879		14.99	-34.1144
46.8769	-0.304413	-0.151581	-35.0352		15.01	-34.2512
46.9393	-0.305283	-0.156822	-34.9395		15.03	-34.3865
47.0018	-0.306152	-0.160492	-34.8828		15.05	-34.5203
47.0643	-0.300003	-0.154114	-34.8262		15.07	-34.6527
47.1267	-0.308914	-0.156868	-34.7539		15.09	-34.7837
47.1892	-0.308731	-0.163116	-34.6719		15.11	-34.9133
47.2516	-0.311844	-0.161644	-34.6113		15.13	-35.0417
47.3141	-0.312363	-0.165596	-34.5391		15.15	-35.1687
47.3766	-0.308823	-0.162888	-34.4766		15.17	-35.2945
47.439	-0.31691	-0.169312	-34.4141		15.19	-35.4191
47.5015	-0.313461	-0.171753	-34.3477		15.21	-35.5424
47.564	-0.319382	-0.169449	-34.2695		15.23	-35.6646
47.6264	-0.317093	-0.169777	-34.1934		15.25	-35.7856
47.6889	-0.314194	-0.170326	-34.1172		15.27	-35.9055
47.7514	-0.318741	-0.174736	-34.0391		15.29	-36.0242
47.8138	-0.322144	-0.179054	-33.957		15.31	-36.1419
47.8763	-0.321777	-0.176163	-33.8789		15.33	-36.2585
47.9387	-0.321075	-0.171845	-33.8184		15.35	-36.3741
48.0012	-0.3237	-0.176758	-33.7344		15.37	-36.4887
48.0637	-0.324478	-0.173492	-33.668		15.39	-36.6023
48.1261	-0.32196	-0.17804	-33.5996		15.41	-36.7149
48.1886	-0.325592	-0.175697	-33.4902		15.43	-36.8265
48.251	-0.328384	-0.179146	-33.4355		15.45	-36.9372
48.3135	-0.330414	-0.174049	-33.3438		15.47	-37.047
48.376	-0.329895	-0.182869	-33.2578		15.49	-37.1558
48.4384	-0.332245	-0.180199	-33.1895		15.51	-37.2638
48.5009	-0.334641	-0.184425	-33.1113		15.53	-37.3709
48.5634	-0.334396	-0.182678	-33.0371		15.55	-37.4772
48.6258	-0.337387	-0.185623	-32.9316		15.57	-37.5826
48.6883	-0.338806	-0.196922	-32.8457		15.59	-37.6872
48.7507	-0.339508	-0.197929	-32.7754		15.61	-37.791
48.8132	-0.343552	-0.192375	-32.6797		15.63	-37.8939
48.8757	-0.343079	-0.192421	-32.5898		15.65	-37.9961
48.9381	-0.345932	-0.198296	-32.4902		15.67	-38.0976
49.0006	-0.340653	-0.194992	-32.4336		15.69	-38.1982
49.0631	-0.345017	-0.19931	-32.3262		15.71	-38.2982
49.1255	-0.3508	-0.195633	-32.2422		15.73	-38.3974
49.188	-0.347717	-0.201927	-32.1621		15.75	-38.4959
49.2505	-0.349976	-0.203857	-32.0508		15.77	-38.5937
49.3129	-0.350296	-0.203079	-31.9531		15.79	-38.6907
49.3754	-0.349838	-0.208496	-31.8584		15.81	-38.7872
49.4378	-0.356537	-0.208816	-31.7617		15.83	-38.8829
49.5003	-0.358612	-0.209274	-31.6777		15.85	-38.978
49.5628	-0.364121	-0.208725	-31.5742		15.87	-39.0724
49.6252	-0.360352	-0.21286	-31.4893		15.89	-39.1662
49.6877	-0.360031	-0.215935	-31.4082		15.91	-39.2593
49.7501	-0.363159	-0.214607	-31.3037		15.93	-39.3519
49.8126	-0.365128	-0.216492	-31.209		15.95	-39.4438
49.8751	-0.366928	-0.218277	-31.1172		15.97	-39.5351
49.9375	-0.368988	-0.22113	-31.0059		15.99	-39.6258
50	-0.368713	-0.231506	-30.9131		16.01	-39.716
					16.03	-39.8056
					16.05	-39.8946
					16.07	-39.983
					16.09	-40.0709
					16.11	-40.1583
					16.13	-40.2451
					16.15	-40.3314
					16.17	-40.4172
					16.19	-40.5024
					16.21	-40.5872
					16.23	-40.6714
					16.25	-40.7552
					16.27	-40.8385
					16.29	-40.9213
					16.31	-41.0036
					16.33	-41.0855
					16.35	-41.1669
					16.37	-41.2479
					16.39	-41.3284
					16.41	-41.4085
					16.43	-41.4881
					16.45	-41.5673
					16.47	-41.6461
					16.49	-41.7244
					16.51	-41.8024
					16.53	-41.8799
					16.55	-41.957
					16.57	-42.0337
					16.59	-42.1101
					16.61	-42.186
					16.63	-42.2616
					16.65	-42.3367
					16.67	-42.4115
					16.69	-42.486
					16.71	-42.56
					16.73	-42.6337
					16.75	-42.7071
					16.77	-42.78
					16.79	-42.8527
					16.81	-42.9249
					16.83	-42.9969
					16.85	-43.0685
					16.87	-43.1397
					16.89	-43.2107
					16.91	-43.2813
					16.93	-43.3516
					16.95	-43.4215
					16.97	-43.4911
					16.99	-43.5605
					17.01	-43.6295
					17.03	-43.6982
					17.05	-43.7666
					17.07	-43.8347
					17.09	-43.9025
					17.11	-43.97
					17.13	-44.0372
					17.15	-44.1041
					17.17	-44.1707
					17.19	-44.2371
					17.21	-44.3031
					17.23	-44.3689
					17.25	-44.4345
					17.27	-44.4997
					17.29	-44.5647
					17.31	-44.6294
					17.33	-44.6938
					17.35	-44.758
					17.37	-44.8219
					17.39	-44.8856
					17.41	-44.949
					17.43	-45.0121
					17.45	-45.075
					17.47	-45.1377
					17.49	-45.2001
					17.51	-45.2622
					17.53	-45.3242
					17.55	-45.3858
					17.57	-45.4473
					17.59	-45.5085
					17.61	-45.5695
					17.63	-45.6302
					17.65	-45.6907
					17.67	-45.751
					17.69	-45.8111
					17.71	-45.8709
					17.73	-45.9306
					17.75	-45.99
					17.77	-46.0492
					17.79	-46.1081
					17.81	-46.1669
					17.83	-46.2255
					17.85	-46.2838
					17.87	-46.3419
					17.89	-46.3999
					17.91	-46.4576
					17.93	-46.5151
					17.95	-46.5724
					17.97	-46.6295
					17.99	-46.6864
					18.01	-46.7432
					18.03	-46.7997
					18.05	-46.856
					18.07	-46.9122
					18.09	-46.9681
					18.11	-47.0239
					18.13	-47.0795
					18.15	-47.1349
					18.17	-47.1901
					18.19	-47.2451
					18.21	-47.3
					18.23	-47.3546
					18.25	-47.4091
					18.27	-47.4634
					18.29	-47.5176
					18.31	-47.5715
					18.33	-47.6253
					18.35	-47.6789
					18.37	-47.7324
					18.39	-47.7857
					18.41	-47.8388
					18.43	-47.8917
					18.45	-47.9445
					18.47	-47.9971
					18.49	-48.0495
					18.51	-48.1018
					18.53	-48.154
					18.55	-48.2059
					18.57	-48.2577
					18.59	-48.3094
					18.61	-48.3609
					18.63	-48.4122
					18.65	-48.4634
					18.67	-48.5144
					18.69	-48.5653
					18.71	-48.616
					18.73	-48.6666
					18.75	-48.7171
					18.77	-48.7673
					18.79	-48.8175
					18.81	-48.8675
					18.83	-48.9173
					18.85	-48.967
					18.87	-49.0166
					18.89	-49.066
					18.91	-49.1153
					18.93	-49.1644
					18.95	-49.2134
					18.97	-49.2623
					18.99	-49.311
					19.01	-49.3596
					19.03	-49.408
					19.05	-49.4563
					19.07	-49.5045
					19.09	-49.5526
					19.11	-49.6005
					19.13	-49.6483
					19.15	-49.6959
					19.17	-49.7435
					19.19	-49.7909
					19.21	-49.8381
					19.23	-49.8853
					19.25	-49.9323
					19.27	-49.9792
					19.29	-50.026
					19.31	-50.0726
					19.33	-50.1191
					19.35	-50.1655
					19.37	-50.2118
					19.39	-50.258
					19.41	-50.304
					19.43	-50.3499
					19.45	-50.3957
					19.47	-50.4414
					19.49	-50.487
					19.51	-50.5324
					19.53	-50.5777
					19.55	-50.6229
					19.57	-50.668
					19.59	-50.713
					19.61	-50.7579
					19.63	-50.8027
					19.65	-50.8473
					19.67	-50.8919
					19.69	-50.9363
					19.71	-50.9806
					19.73	-51.0248
					19.75	-51.0689
					19.77	-51.1129
					19.79	-51.1568
					19.81	-51.2006
					19.83	-51.2442
					19.85	-51.2878
					19.87	-51.3313
					19.89	-51.3746
					19.91	-51.4179
					19.93	-51.461
					19.95	-51.5041
					19.97	-51.547
					19.99	-51.5899
					20.01	-51.6326
					20.03	-51.6753
					20.05	-51.7178
					20.07	-51.7603
					20.09	-51.8026
					20.11	-51.8448
					20.13	-51.887
					20.15	-51.929
					20.17	-51.971
					20.19	-52.0129
					20.21	-52.0546
					20.23	-52.0963
					20.25	-52.1379
					20.27	-52.1793
					20.29	-52.2207
					20.31	-52.262
					20.33	-52.3032
					20.35	-52.3443
					20.37	-52.3854
					20.39	-52.4263
					20.41	-52.4671
					20.43	-52.5079
					20.45	-52.5485
					20.47	-52.5891
					20.49	-52.6296
					20.51	-52.6699
					20.53	-52.7102
					20.55	-52.7505
					20.57	-52.7906
					20.59	-52.8306
					20.61	-52.8706
					20.63	-52.9104
					20.65	-52.9502
					20.67	-52.9899
					20.69	-53.0295
					20.71	-53.0691
					20.73	-53.1085
					20.75	-53.1479
					20.77	-53.1871
					20.79	-53.2263
					20.81	-53.2655
					20.83	-53.3045
					20.85	-53.3434
					20.87	-53.3823
					20.89	-53.4211
					20.91	-53.4598
					20.93	-53.4984
					20.95	-53.537
					20.97	-53.5755
					20.99	-53.6138
					21.01	-53.6522
					21.03	-53.6904
					21.05	-53.7286
					21.07	-53.7666
					21.09	-53.8046
					21.11	-53.8426
					21.13	-53.8804
					21.15	-53.9182
					21.17	-53.9559
					21.19	-53.9935
					21.21	-54.0311
					21.23	-54.0686
					21.25	-54.106
					21.27	-54.1433
					21.29	-54.1805
					21.31	-54.2177
					21.33	-54.2548
					21.35	-54.2919
					21.37	-54.3289
					21.39	-54.3657
					21.41	-54.4026
					21.43	-54.4393
					21.45	-54.476
					21.47	-54.5126
					21.49	-54.5492
					21.51	-54.5856
					21.53	-54.622
					21.55	-54.6584
					21.57	-54.6946
					21.59	-54.7308
					21.61	-54.767
					21.63	-54.803
					21.65	-54.839
					21.67	-54.8749
					21.69	-54.9108
					21.71	-54.9466
					21.73	-54.9823
					21.75	-55.018
					21.77	-55.0536
					21.79	-55.0891
					21.81	-55.1245
					21.83	-55.1599
					21.85	-55.1953
					21.87	-55.2305
					21.89	-55.2657
					21.91	-55.3009
					21.93	-55.3359
					21.95	-55.371
					21.97	-55.4059
					21.99	-55.4408
					22.01	-55.4756
					22.03	-55.5104
					22.05	-55.5451
					22.07	-55.5797
					22.09	-55.6143
					22.11	-55.6488
					22.13	-55.6832
					22.15	-55.7176
					22.17	-55.752
					22.19	-55.7862
					22.21	-55.8204
					22.23	-55.8546
					22.25	-55.8887
					22.27	-55.9227
					22.29	-55.9567
					22.31	-55.9906
					22.33	-56.0245
					22.35	-56.0583
					22.37	-56.092
					22.39	-56.1257
					22.41	-56.1593
					22.43	-56.1929
					22.45	-56.2264
					22.47	-56.2598
					22.49	-56.2932
					22.52	-56.3265
					22.54	-56.3598
					22.56	-56.393
					22.58	-56.4262
					22.6	-56.4593
					22.62	-56.4924
					22.64	-56.5254
					22.66	-56.5583
					22.68	-56.5912
					22.7	-56.624
					22.72	-56.6568
					22.74	-56.6895
					22.76	-56.7222
					22.78	-56.7548
					22.8	-56.7874
					22.82	-56.8199
					22.84	-56.8524
					22.86	-56.8848
					22.88	-56.9171
					22.9	-56.9494
					22.92	-56.9817
					22.94	-57.0139
					22.96	-57.046
					22.98	-57.0781
					23	-57.1101
					23.02	-57.1421
					23.04	-57.1741
					23.06	-57.2059
					23.08	-57.2378
					23.1	-57.2696
					23.12	-57.3013
					23.14	-57.333
					23.16	-57.3646
					23.18	-57.3962
					23.2	-57.4277
					23.22	-57.4592
					23.24	-57.4906
					23.26	-57.522
					23.28	-57.5534
					23.3	-57.5846
					23.32	-57.6159
					23.34	-57.6471
					23.36	-57.6782
					23.38	-57.7093
					23.4	-57.7403
					23.42	-57.7713
					23.44	-57.8023
					23.46	-57.8332
					23.48	-57.864
					23.5	-57.8948
					23.52	-57.9256
					23.54	-57.9563
					23.56	-57.987
					23.58	-58.0176
					23.6	-58.0482
					23.62	-58.0787
					23.64	-58.1092
					23.66	-58.1396
					23.68	-58.17
					23.7	-58.2003
					23.72	-58.2306
					23.74	-58.2609
					23.76	-58.2911
					23.78	-58.3212
					23.8	-58.3513
					23.82	-58.3814
					23.84	-58.4114
					23.86	-58.4414
					23.88	-58.4714
					23.9	-58.5013
					23.92	-58.5311
					23.94	-58.5609
					23.96	-58.5907
					23.98	-58.6204
					24	-58.6501
					24.02	-58.6797
					24.04	-58.7093
					24.06	-58.7388
					24.08	-58.7683
					24.1	-58.7978
					24.12	-58.8272
					24.14	-58.8566
					24.16	-58.8859
					24.18	-58.9152
					24.2	-58.9445
					24.22	-58.9737
					24.24	-59.0028
					24.26	-59.032
					24.28	-59.061
					24.3	-59.0901
					24.32	-59.1191
					24.34	-59.148
					24.36	-59.177
					24.38	-59.2058
					24.4	-59.2347
					24.42	-59.2635
					24.44	-59.2922
					24.46	-59.3209
					24.48	-59.3496
					24.5	-59.3782
					24.52	-59.4068
					24.54	-59.4354
					24.56	-59.4639
					24.58	-59.4924
					24.6	-59.5208
					24.62	-59.5492
					24.64	-59.5776
					24.66	-59.6059
					24.68	-59.6342
					24.7	-59.6624
					24.72	-59.6906
					24.74	-59.7188
					24.76	-59.7469
					24.78	-59.775
					24.8	-59.803
					24.82	-59.8311
					24.84	-59.859
					24.86	-59.887
					24.88	-59.9149
					24.9	-59.9427
					24.92	-59.9706
					24.94	-59.9983
					24.96	-60.0261
					24.98	-60.0538
					25	-60.0815
					25.02	-60.1091
					25.04	-60.1367
					25.06	-60.1643
					25.08	-60.1918
					25.1	-60.2193
					25.12	-60.2468
					25.14	-60.2742
					25.16	-60.3016
					25.18	-60.3289
					25.2	-60.3562
					25.22	-60.3835
					25.24	-60.4107
					25.26	-60.4379
					25.28	-60.4651
					25.3	-60.4922
					25.32	-60.5193
					25.34	-60.5464
					25.36	-60.5734
					25.38	-60.6004
					25.4	-60.6274
					25.42	-60.6543
					25.44	-60.6812
					25.46	-60.708
					25.48	-60.7349
					25.5	-60.7616
					25.52	-60.7884
					25.54	-60.8151
					25.56	-60.8418
					25.58	-60.8684
					25.6	-60.895
					25.62	-60.9216
					25.64	-60.9482
					25.66	-60.9747
					25.68	-61.0012
					25.7	-61.0276
					25.72	-61.054
					25.74	-61.0804
					25.76	-61.1068
					25.78	-61.1331
					25.8	-61.1593
					25.82	-61.1856
					25.84	-61.2118
					25.86	-61.238
					25.88	-61.2641
					25.9	-61.2903
					25.92	-61.3164
					25.94	-61.3424
					25.96	-61.3684
					25.98	-61.3944
					26	-61.4204
					26.02	-61.4463
					26.04	-61.4722
					26.06	-61.498
					26.08	-61.5239
					26.1	-61.5497
					26.12	-61.5754
					26.14	-61.6012
					26.16	-61.6269
					26.18	-61.6526
					26.2	-61.6782
					26.22	-61.7038
					26.24	-61.7294
					26.26	-61.7549
					26.28	-61.7805
					26.3	-61.8059
					26.32	-61.8314
					26.34	-61.8568
					26.36	-61.8822
					26.38	-61.9076
					26.4	-61.9329
					26.42	-61.9582
					26.44	-61.9835
					26.46	-62.0087
					26.48	-62.034
					26.5	-62.0591
					26.52	-62.0843
					26.54	-62.1094
					26.56	-62.1345
					26.58	-62.1596
					26.6	-62.1846
					26.62	-62.2096
					26.64	-62.2346
					26.66	-62.2596
					26.68	-62.2845
					26.7	-62.3094
					26.72	-62.3342
					26.74	-62.3591
					26.76	-62.3839
					26.78	-62.4086
					26.8	-62.4334
					26.82	-62.4581
					26.84	-62.4828
					26.86	-62.5075
					26.88	-62.5321
					26.9	-62.5567
					26.92	-62.5813
					26.94	-62.6058
					26.96	-62.6303
					26.98	-62.6548
					27	-62.6793
					27.02	-62.7037
					27.04	-62.7281
					27.06	-62.7525
					27.08	-62.7769
					27.1	-62.8012
					27.12	-62.8255
					27.14	-62.8497
					27.16	-62.874
					27.18	-62.8982
					27.2	-62.9224
					27.22	-62.9465
					27.24	-62.9707
					27.26	-62.9948
					27.28	-63.0189
					27.3	-63.0429
					27.32	-63.0669
					27.34	-63.0909
					27.36	-63.1149
					27.38	-63.1389
					27.4	-63.1628
					27.42	-63.1867
					27.44	-63.2105
					27.46	-63.2344
					27.48	-63.2582
					27.5	-63.282
					27.52	-63.3057
					27.54	-63.3295
					27.56	-63.3532
					27.58	-63.3768
					27.6	-63.4005
					27.62	-63.4241
					27.64	-63.4477
					27.66	-63.4713
					27.68	-63.4949
					27.7	-63.5184
					27.72	-63.5419
					27.74	-63.5654
					27.76	-63.5888
					27.78	-63.6122
					27.8	-63.6356
					27.82	-63.659
					27.84	-63.6824
					27.86	-63.7057
					27.88	-63.729
					27.9	-63.7523
					27.92	-63.7755
					27.94	-63.7987
					27.96	-63.8219
					27.98	-63.8451
					28	-63.8682
					28.02	-63.8914
					28.04	-63.9145
					28.06	-63.9375
					28.08	-63.9606
					28.1	-63.9836
					28.12	-64.0066
					28.14	-64.0296
					28.16	-64.0526
					28.18	-64.0755
					28.2	-64.0984
					28.22	-64.1213
					28.24	-64.1441
					28.26	-64.167
					28.28	-64.1898
					28.3	-64.2126
					28.32	-64.2353
					28.34	-64.2581
					28.36	-64.2808
					28.38	-64.3035
					28.4	-64.3261
					28.42	-64.3488
					28.44	-64.3714
					28.46	-64.394
					28.48	-64.4166
					28.5	-64.4391
					28.52	-64.4616
					28.54	-64.4841
					28.56	-64.5066
					28.58	-64.5291
					28.6	-64.5515
					28.62	-64.5739
					28.64	-64.5963
					28.66	-64.6187
					28.68	-64.641
					28.7	-64.6633
					28.72	-64.6856
					28.74	-64.7079
					28.76	-64.7302
					28.78	-64.7524
					28.8	-64.7746
					28.82	-64.7968
					28.84	-64.8189
					28.86	-64.8411
					28.88	-64.8632
					28.9	-64.8853
					28.92	-64.9074
					28.94	-64.9294
					28.96	-64.9514
					28.98	-64.9734
					29	-64.9954
					29.02	-65.0174
					29.04	-65.0393
					29.06	-65.0612
					29.08	-65.0831
					29.1	-65.105
					29.12	-65.1269
					29.14	-65.1487
					29.16	-65.1705
					29.18	-65.1923
					29.2	-65.2141
					29.22	-65.2358
					29.24	-65.2575
					29.26	-65.2792
					29.28	-65.3009
					29.3	-65.3226
					29.32	-65.3442
					29.34	-65.3658
					29.36	-65.3874
					29.38	-65.409
					29.4	-65.4306
					29.42	-65.4521
					29.44	-65.4736
					29.46	-65.4951
					29.48	-65.5166
					29.5	-65.538
					29.52	-65.5594
					29.54	-65.5808
					29.56	-65.6022
					29.58	-65.6236
					29.6	-65.6449
					29.62	-65.6663
					29.64	-65.6876
					29.66	-65.7088
					29.68	-65.7301
					29.7	-65.7514
					29.72	-65.7726
					29.74	-65.7938
					29.76	-65.815
					29.78	-65.8361
					29.8	-65.8573
					29.82	-65.8784
					29.84	-65.8995
					29.86	-65.9206
					29.88	-65.9416
					29.9	-65.9627
					29.92	-65.9837
					29.94	-66.0047
					29.96	-66.0257
					29.98	-66.0466
					30	-66.0676
